# Supplementary material for: Pioneer tree species accelerate restoration of tree‐related microhabitats in 50‐year‐old reserves of Białowieża Forest, Poland
Source: Ecol Evol. 2023 Jul 3;13(7):e10238. doi: 10.1002/ece3.10238 (PMC10316124; doi:10.1002/ece3.10238)
Supplement: Supplementary file 2 — Data S1 [file ECE3-13-e10238-s001.csv]

Plot.number	Treedata.Treeid	DBH..mm.	Managed.stand	Treedata.Treespecies	WoodpeckerCavities	Rotholes	Insectgalleries	Concavities	ExposedSapwood	Exposedheartwood	CrownDeadwood	TwigTangles	BurrsCankers	PerennialFungi	Ephermalfungi	Epiphytes	Nests	Microsoils	Freshexudates	OtherTreMs	TreM abundance	TreM richness
442D_a	442D_a_083	707	Managed	Populus tremula	0	0	2	0	0	0	10	0	0	0	1	1	0	1	0	0	13	6
414B_c	414B_c_002	656	Managed	Populus tremula	1	0	0	0	0	0	5	0	0	0	0	0	0	0	0	0	6	3
465A_a	465A_a_104	622	Managed	Betula pendula	0	0	0	0	0	0	0	0	0	0	0	0	0	0	0	0	0	0
414B_c	414B_c_121	608	Managed	Betula pendula	0	0	0	0	0	0	0	0	0	1	0	0	0	1	0	0	2	2
415C_a	415C_a_022	597	Managed	Tilia cordata	0	0	0	0	0	0	0	0	0	0	0	0	0	0	0	0	0	0
414B_c	414B_c_127	592	Managed	Picea abies	0	0	0	0	0	0	0	0	0	0	0	0	0	0	0	0	0	0
387D_a	387D_a_028	574	Unmanaged	Populus tremula	0	0	0	0	0	0	2	0	0	4	0	0	0	0	0	0	6	3
465A_a	465A_a_004	574	Managed	Populus tremula	1	0	0	0	0	0	0	0	0	0	3	0	0	0	0	1	5	3
414B_c	414B_c_129	560	Managed	Betula pendula	0	1	0	0	0	0	0	0	0	0	0	0	0	0	0	0	1	1
415C_a	415C_a_076	533	Managed	Betula pendula	0	0	0	0	0	0	0	0	0	0	0	2	0	0	0	0	2	1
415C_a	415C_a_127	532	Managed	Betula pendula	0	0	0	0	0	0	0	0	0	0	0	1	0	0	0	0	1	1
386C_a	386C_a_107	527	Unmanaged	Betula pendula	0	1	0	0	0	0	0	0	0	0	0	22	0	0	0	1	24	3
414B_c	414B_c_031	526	Managed	Betula pendula	0	1	0	0	0	0	0	0	1	0	0	0	0	0	0	0	2	2
387C_a	387C_a_068	526	Unmanaged	Betula pendula	0	0	0	0	0	0	0	0	0	0	0	2	0	0	0	0	2	2
442D_a	442D_a_045	517	Managed	Tilia cordata	0	0	0	0	0	0	0	0	0	0	0	1	0	0	0	0	1	1
414B_c	414B_c_065	516	Managed	Betula pendula	0	0	0	0	0	0	0	0	0	0	0	0	0	0	0	0	0	0
414B_c	414B_c_004	508	Managed	Picea abies	0	0	0	0	0	0	0	0	0	0	0	0	0	0	0	0	0	0
387C_a	387C_a_234	508	Unmanaged	Betula pendula	0	0	0	0	0	0	0	0	0	0	0	1	0	0	0	0	1	1
386C_a	386C_a_078	504	Unmanaged	Picea abies	0	0	0	0	0	0	0	0	0	0	0	0	0	0	0	0	0	0
415C_a	415C_a_003	504	Managed	Betula pendula	0	0	0	0	0	0	0	0	0	0	0	2	0	0	0	0	2	1
414B_c	414B_c_088	503	Managed	Betula pendula	0	0	0	0	0	0	0	0	0	0	0	0	0	0	0	0	0	0
465A_a	465A_a_114	502	Managed	Betula pendula	0	0	0	0	0	0	0	0	0	0	0	1	0	0	0	0	1	1
414B_c	414B_c_019	500	Managed	Betula pendula	0	1	0	0	0	0	0	0	0	0	0	0	0	0	0	0	1	1
465A_a	465A_a_158	497	Managed	Betula pendula	0	0	0	0	0	0	1	0	0	0	0	0	0	0	0	1	2	2
416A_b	416A_b_026	495	Unmanaged	Betula pendula	0	0	0	0	0	0	1	0	1	0	0	27	0	0	0	0	29	3
416A_b	416A_b_176	493	Unmanaged	Betula pendula	0	0	1	0	0	0	0	0	0	0	0	5	0	0	0	0	5	1
442D_a	442D_a_117	492	Managed	Quercus robur	0	0	0	0	0	0	1	0	0	0	0	1	0	0	0	0	2	2
442D_a	442D_a_113	491	Managed	Quercus robur	0	1	0	0	0	1	1	0	0	0	0	1	0	1	0	1	6	6
416A_b	416A_b_066	490	Unmanaged	Populus tremula	0	0	0	0	0	0	1	0	0	0	0	2	0	0	0	0	3	3
465A_a	465A_a_160	490	Managed	Betula pendula	0	0	0	0	0	0	1	0	0	0	1	0	0	0	0	0	2	2
387D_a	387D_a_210	486	Unmanaged	Picea abies	0	0	0	0	0	0	0	0	0	0	0	0	0	0	1	0	1	1
465A_a	465A_a_189	486	Managed	Picea abies	0	0	0	0	0	0	0	0	0	0	0	0	0	0	1	0	1	1
387C_a	387C_a_043	486	Unmanaged	Quercus robur	0	0	0	0	0	0	0	0	0	0	0	1	0	0	0	0	1	1
442D_a	442D_a_071	484	Managed	Betula pendula	0	0	0	0	0	0	0	0	0	0	0	45	0	0	0	1	46	2
387C_a	387C_a_125	483	Unmanaged	Betula pendula	0	0	0	0	0	0	0	0	1	0	0	1	0	0	0	0	2	2
416A_b	416A_b_001	478	Unmanaged	Betula pendula	0	1	0	0	0	0	0	0	0	0	0	16	0	0	0	0	17	2
386C_a	386C_a_029	477	Unmanaged	Picea abies	0	0	0	0	0	0	0	0	0	0	0	0	0	0	0	0	0	0
415C_a	415C_a_028	477	Managed	Betula pendula	0	0	0	0	0	0	2	0	0	1	0	14	0	0	0	0	17	4
465A_a	465A_a_088	474	Managed	Betula pendula	0	0	0	0	0	0	0	0	0	0	0	1	0	0	0	0	1	1
416A_b	416A_b_219	469	Unmanaged	Betula pendula	0	0	0	0	0	0	0	0	0	0	0	3	0	0	0	0	3	1
465A_a	465A_a_085	467	Managed	Quercus robur	0	0	0	0	0	0	1	0	0	0	0	1	0	1	0	0	3	3
387C_a	387C_a_238	467	Unmanaged	Betula pendula	0	0	0	0	0	0	2	0	0	0	0	5	0	0	0	0	7	3
416A_b	416A_b_154	466	Unmanaged	Betula pendula	0	0	0	0	0	0	0	0	0	0	0	8	0	0	0	0	8	1
387C_a	387C_a_041	466	Unmanaged	Betula pendula	0	0	0	0	0	0	0	0	0	0	0	8	0	0	0	0	8	1
387C_a	387C_a_296	466	Unmanaged	Betula pendula	0	0	0	0	0	0	1	0	0	0	0	0	0	0	0	1	2	2
414B_c	414B_c_014	465	Managed	Betula pendula	0	0	0	0	0	3	0	0	0	0	0	0	0	0	0	0	3	1
415C_a	415C_a_116	462	Managed	Betula pendula	0	0	0	0	0	0	0	0	0	0	0	0	0	1	0	0	1	1
386C_a	386C_a_141	461	Unmanaged	Betula pendula	0	0	0	0	0	0	1	0	0	0	0	30	0	0	0	0	31	2
465A_a	465A_a_124	458	Managed	Populus tremula	1	1	0	0	0	0	0	0	0	7	0	0	0	0	0	0	9	3
386C_a	386C_a_025	453	Unmanaged	Picea abies	0	0	0	0	0	0	0	0	0	0	0	0	0	0	0	0	0	0
414B_c	414B_c_091	453	Managed	Betula pendula	0	2	0	0	0	0	0	0	0	0	0	0	0	0	0	0	2	2
415C_a	415C_a_143	450	Managed	Betula pendula	0	0	0	0	0	0	0	0	0	0	0	0	0	0	0	0	0	0
414B_c	414B_c_043	449	Managed	Betula pendula	0	0	0	0	0	0	0	0	0	0	0	0	0	1	0	0	1	1
386C_a	386C_a_059	448	Unmanaged	Betula pendula	0	0	0	0	0	1	1	0	0	0	0	23	0	0	0	1	26	4
416A_b	416A_b_023	448	Unmanaged	Betula pendula	0	0	0	0	0	0	0	0	0	0	0	12	0	0	0	0	12	1
387C_a	387C_a_283	448	Unmanaged	Betula pendula	0	0	0	0	0	0	0	0	0	0	0	0	0	0	0	0	0	0
414B_c	414B_c_064	446	Managed	Betula pendula	0	0	0	0	0	0	0	0	0	0	0	0	0	0	0	0	0	0
465A_a	465A_a_119	445	Managed	Betula pendula	0	1	0	0	0	0	0	0	0	0	0	0	0	0	0	1	2	2
415C_a	415C_a_054	444	Managed	Betula pendula	0	1	0	0	0	0	1	0	0	0	0	7	0	0	0	0	10	4
386C_a	386C_a_130	443	Unmanaged	Betula pendula	0	0	0	0	0	0	3	0	0	0	0	18	0	0	0	0	21	2
387C_a	387C_a_103	441	Unmanaged	Betula pendula	0	0	1	0	0	0	0	1	0	0	0	0	0	0	0	0	1	1
386C_a	386C_a_168	441	Unmanaged	Betula pendula	0	0	0	0	0	0	0	0	0	0	0	15	0	0	0	0	15	1
386C_a	386C_a_009	438	Unmanaged	Betula pendula	0	1	0	0	0	0	0	0	0	0	0	33	0	0	0	0	34	2
465A_a	465A_a_183	438	Managed	Picea abies	0	0	0	0	0	0	0	0	0	0	0	0	0	0	0	0	0	0
442D_a	442D_a_027	437	Managed	Betula pendula	0	0	0	0	0	0	0	0	0	0	0	40	0	0	0	0	40	1
387C_a	387C_a_225	437	Unmanaged	Betula pendula	0	0	0	0	0	0	0	0	0	0	0	3	0	0	0	0	3	1
387D_a	387D_a_025	436	Unmanaged	Betula pendula	0	0	0	0	0	0	0	0	0	0	0	0	0	0	0	0	0	0
414B_c	414B_c_097	436	Managed	Betula pendula	0	0	0	0	0	7	0	0	0	0	0	0	0	0	0	0	7	1
415C_a	415C_a_049	434	Managed	Betula pendula	0	0	0	1	0	0	0	0	0	0	0	0	0	0	0	0	1	1
415C_a	415C_a_027	433	Managed	Picea abies	0	0	0	0	0	0	0	0	0	0	0	0	0	0	0	0	0	0
415C_a	415C_a_032	432	Managed	Betula pendula	0	1	0	0	0	0	0	0	0	0	0	0	0	0	0	0	1	1
387C_a	387C_a_024	432	Unmanaged	Betula pendula	0	0	1	0	0	0	0	0	0	0	0	6	0	0	0	2	8	3
416A_b	416A_b_227	431	Unmanaged	Betula pendula	0	0	0	0	0	0	0	0	0	0	0	0	0	0	0	1	1	1
465A_a	465A_a_042	431	Managed	Betula pendula	0	0	0	0	0	0	0	0	0	0	0	0	0	0	0	0	0	0
387D_a	387D_a_154	430	Unmanaged	Tilia cordata	0	0	0	0	0	0	0	0	0	0	0	0	0	0	0	0	0	0
415C_a	415C_a_037	430	Managed	Quercus robur	0	0	0	0	0	0	0	0	0	0	0	0	0	0	0	0	0	0
387D_a	387D_a_084	430	Unmanaged	Betula pendula	0	0	0	0	0	0	0	0	0	0	0	0	0	0	0	0	0	0
387C_a	387C_a_006	430	Unmanaged	Betula pendula	0	0	0	0	0	0	0	0	0	0	0	6	0	0	0	0	6	1
386C_a	386C_a_147	428	Unmanaged	Betula pendula	0	0	0	0	0	0	1	0	0	0	0	3	0	0	0	0	4	2
386C_a	386C_a_001	427	Unmanaged	Betula pendula	0	0	0	0	0	0	0	0	0	0	0	18	0	0	0	0	18	1
414B_c	414B_c_114	427	Managed	Betula pendula	0	0	0	0	0	0	0	0	0	0	0	0	0	0	0	0	0	0
415C_a	415C_a_103	426	Managed	Picea abies	0	0	0	0	0	0	0	0	0	0	0	0	0	0	0	0	0	0
387D_a	387D_a_200	424	Unmanaged	Betula pendula	0	0	0	0	0	0	0	0	0	0	0	1	0	0	0	0	1	1
465A_a	465A_a_023	424	Managed	Betula pendula	0	0	0	0	0	0	0	0	0	0	0	0	0	0	1	1	2	2
387C_a	387C_a_003	424	Unmanaged	Betula pendula	0	0	0	0	0	0	0	0	0	0	0	0	0	0	0	0	0	0
387C_a	387C_a_081	424	Unmanaged	Betula pendula	0	0	0	0	0	0	0	0	0	0	0	1	0	1	0	1	3	3
465A_a	465A_a_180	422	Managed	Quercus robur	0	0	0	0	0	0	0	0	0	0	0	1	0	0	0	0	1	1
387D_a	387D_a_062	421	Unmanaged	Betula pendula	0	0	0	0	0	0	0	0	0	0	0	0	0	0	0	1	1	1
414B_c	414B_c_060	421	Managed	Betula pendula	0	0	0	0	0	3	0	0	0	0	0	0	0	0	0	0	3	1
415C_a	415C_a_044	420	Managed	Betula pendula	0	0	0	0	0	0	0	0	0	0	0	0	0	0	0	0	0	0
415C_a	415C_a_130	420	Managed	Betula pendula	0	0	0	0	0	0	0	0	0	0	0	0	0	0	0	0	0	0
414B_c	414B_c_012	420	Managed	Betula pendula	0	0	0	0	0	0	0	0	0	0	0	0	0	0	0	0	0	0
414B_c	414B_c_054	420	Managed	Betula pendula	0	1	0	1	0	0	0	0	0	0	0	0	0	0	0	0	2	2
465A_a	465A_a_165	420	Managed	Quercus robur	0	0	0	0	0	0	1	0	0	0	0	0	0	0	0	0	1	1
415C_a	415C_a_122	419	Managed	Picea abies	0	0	0	0	0	0	0	0	0	0	0	0	0	0	0	0	0	0
387D_a	387D_a_109	418	Unmanaged	Betula pendula	0	0	0	0	0	0	0	0	0	0	0	0	0	0	0	0	0	0
414B_c	414B_c_072	418	Managed	Betula pendula	0	0	0	0	0	0	0	0	0	0	0	0	0	0	0	0	0	0
416A_b	416A_b_107	418	Unmanaged	Betula pendula	0	1	0	0	0	0	0	0	0	0	0	12	0	0	0	0	13	2
387C_a	387C_a_223	417	Unmanaged	Betula pendula	0	0	0	0	0	0	1	0	0	0	0	1	0	0	0	0	2	2
386C_a	386C_a_114	417	Unmanaged	Betula pendula	0	3	0	0	0	0	1	0	1	0	0	3	0	0	0	1	9	8
415C_a	415C_a_001	414	Managed	Betula pendula	0	0	0	0	0	0	0	0	0	0	0	0	0	0	0	0	0	0
387D_a	387D_a_219	414	Unmanaged	Betula pendula	0	0	0	0	0	0	0	0	0	0	0	1	0	0	0	0	1	1
414B_c	414B_c_047	414	Managed	Betula pendula	0	0	0	0	0	0	1	0	0	0	0	0	0	0	0	0	1	1
416A_b	416A_b_119	414	Unmanaged	Betula pendula	0	0	0	0	0	0	1	0	0	0	0	5	0	0	0	0	6	2
386C_a	386C_a_138	413	Unmanaged	Quercus robur	0	0	0	0	0	0	0	0	0	0	0	1	0	0	0	0	1	1
387D_a	387D_a_116	412	Unmanaged	Betula pendula	0	0	0	0	0	0	0	0	0	0	0	0	0	1	0	0	2	2
442D_a	442D_a_155	412	Managed	Betula pendula	0	0	0	0	0	0	0	0	0	0	0	4	0	0	0	0	4	1
387C_a	387C_a_265	412	Unmanaged	Betula pendula	0	0	0	0	0	1	0	0	0	0	0	2	0	0	0	0	3	2
386C_a	386C_a_125	411	Unmanaged	Picea abies	0	0	0	0	0	0	0	0	0	0	0	0	0	0	0	0	0	0
386C_a	386C_a_197	411	Unmanaged	Quercus robur	0	0	0	0	0	0	1	0	0	0	0	1	0	0	0	1	3	3
415C_a	415C_a_106	410	Managed	Betula pendula	0	0	0	0	0	0	0	0	0	0	0	1	0	0	0	0	1	1
387D_a	387D_a_075	410	Unmanaged	Betula pendula	0	0	0	0	0	0	0	0	0	0	0	0	0	1	0	0	1	1
386C_a	386C_a_083	409	Unmanaged	Betula pendula	0	1	0	0	0	0	1	0	0	0	0	5	0	0	0	0	7	3
387D_a	387D_a_141	408	Unmanaged	Betula pendula	0	0	0	0	0	0	0	0	0	0	0	0	0	0	0	1	1	1
387D_a	387D_a_010	407	Unmanaged	Betula pendula	0	0	0	0	0	0	0	0	0	0	0	0	0	0	0	0	0	0
414B_c	414B_c_110	407	Managed	Betula pendula	0	1	0	0	1	0	0	0	0	0	0	0	0	0	0	0	2	2
386C_a	386C_a_184	407	Unmanaged	Betula pendula	0	0	0	0	0	0	0	0	0	0	0	5	0	0	0	0	5	1
465A_a	465A_a_181	406	Managed	Quercus robur	0	0	0	0	0	0	0	0	0	0	0	2	0	0	0	0	2	2
387D_a	387D_a_188	406	Unmanaged	Betula pendula	0	0	0	0	0	0	0	0	0	0	0	0	0	0	0	0	0	0
442D_a	442D_a_132	404	Managed	Quercus robur	0	0	0	0	0	0	2	0	0	0	0	2	0	0	0	0	4	4
414B_c	414B_c_037	403	Managed	Betula pendula	0	0	0	0	0	0	0	0	0	0	0	0	0	0	0	0	0	0
416A_b	416A_b_175	403	Unmanaged	Betula pendula	0	0	0	0	0	0	0	0	0	0	0	1	0	0	0	0	1	1
415C_a	415C_a_104	402	Managed	Picea abies	0	0	0	0	0	0	0	0	0	0	0	1	0	0	0	0	1	1
386C_a	386C_a_194	401	Unmanaged	Betula pendula	0	0	0	0	1	2	1	0	0	0	0	4	0	0	0	1	9	5
442D_a	442D_a_038	400	Managed	Betula pendula	0	0	0	0	0	0	0	0	0	0	0	10	0	0	0	0	10	1
465A_a	465A_a_020	400	Managed	Betula pendula	0	0	0	0	0	0	0	0	0	0	0	0	0	0	0	0	0	0
415C_a	415C_a_065	398	Managed	Betula pendula	0	0	0	0	0	0	0	0	0	0	0	2	0	0	0	0	2	1
387D_a	387D_a_059	398	Unmanaged	Betula pendula	0	0	0	0	0	0	0	0	0	0	0	0	0	0	0	0	0	0
387D_a	387D_a_133	398	Unmanaged	Betula pendula	1	0	0	0	0	0	0	0	0	0	0	0	0	0	0	0	1	1
387D_a	387D_a_195	398	Unmanaged	Betula pendula	0	0	0	0	0	0	0	0	0	0	0	0	0	0	0	1	1	1
442D_a	442D_a_126	398	Managed	Quercus robur	0	0	0	0	0	0	1	0	0	0	0	2	0	0	0	0	3	3
465A_a	465A_a_056	398	Managed	Betula pendula	0	0	0	0	0	1	0	0	0	0	0	0	0	0	0	0	1	1
387C_a	387C_a_090	398	Unmanaged	Betula pendula	0	0	0	0	0	0	0	0	0	0	0	2	0	0	0	0	2	1
415C_a	415C_a_041	396	Managed	Picea abies	0	0	0	0	0	0	1	0	0	0	0	0	0	0	0	0	1	1
387D_a	387D_a_032	396	Unmanaged	Betula pendula	0	0	0	0	0	0	0	0	0	0	0	0	0	0	0	0	0	0
387D_a	387D_a_001	395	Unmanaged	Betula pendula	4	1	8	0	8	0	1	0	0	1	0	9	0	0	0	0	24	7
416A_b	416A_b_186	394	Unmanaged	Betula pendula	0	0	0	0	0	0	0	0	1	0	0	8	0	0	0	0	9	2
387C_a	387C_a_091	394	Unmanaged	Betula pendula	0	0	0	0	0	0	0	0	0	0	0	0	0	0	0	0	0	0
387C_a	387C_a_157	392	Unmanaged	Betula pendula	0	0	0	0	0	0	0	0	0	0	0	0	0	1	0	0	1	1
386C_a	386C_a_056	390	Unmanaged	Betula pendula	0	1	0	0	2	1	0	0	0	0	0	34	0	0	0	1	39	6
386C_a	386C_a_008	389	Unmanaged	Betula pendula	0	0	0	0	0	0	2	0	0	0	0	20	0	0	0	1	23	3
387C_a	387C_a_185	388	Unmanaged	Betula pendula	0	0	0	0	0	0	1	0	1	0	0	4	0	0	0	0	6	3
414B_c	414B_c_106	387	Managed	Betula pendula	0	0	0	0	1	8	0	0	0	0	0	0	0	0	0	1	10	4
465A_a	465A_a_169	386	Managed	Quercus robur	0	0	0	0	0	0	0	0	0	0	0	0	0	0	0	0	0	0
387D_a	387D_a_117	385	Unmanaged	Picea abies	0	0	0	0	0	0	0	0	0	0	0	0	0	1	0	0	1	1
442D_a	442D_a_010	384	Managed	Quercus robur	0	0	0	0	0	0	0	0	0	0	0	0	0	0	0	0	0	0
442D_a	442D_a_128	384	Managed	Quercus robur	0	0	0	0	0	0	0	0	0	0	0	2	0	0	0	0	2	2
415C_a	415C_a_060	382	Managed	Betula pendula	0	0	0	0	0	0	0	0	0	0	0	0	0	0	0	0	0	0
387C_a	387C_a_175	382	Unmanaged	Betula pendula	0	0	0	0	0	0	0	0	0	0	0	0	0	0	0	0	0	0
387D_a	387D_a_046	381	Unmanaged	Picea abies	0	0	0	0	0	0	0	0	0	0	0	0	0	0	1	0	1	1
387C_a	387C_a_275	381	Unmanaged	Betula pendula	0	0	0	0	0	0	0	0	0	0	0	1	0	0	0	0	1	1
415C_a	415C_a_020	380	Managed	Picea abies	0	0	0	0	0	0	0	0	0	0	0	0	0	0	0	0	0	0
465A_a	465A_a_152	380	Managed	Betula pendula	0	1	0	0	0	0	0	0	0	0	0	0	0	0	0	1	3	3
387C_a	387C_a_107	380	Unmanaged	Betula pendula	0	0	0	0	0	0	1	0	0	0	0	0	0	0	0	0	1	1
387D_a	387D_a_125	379	Unmanaged	Betula pendula	0	0	0	0	0	0	1	0	0	0	0	0	0	0	0	0	1	1
386C_a	386C_a_019	377	Unmanaged	Quercus robur	0	0	0	0	0	0	0	0	0	0	0	1	0	0	0	0	1	1
416A_b	416A_b_271	377	Unmanaged	Betula pendula	0	0	0	0	0	0	2	0	0	0	0	2	0	0	0	0	4	3
387D_a	387D_a_039	376	Unmanaged	Betula pendula	0	0	0	0	0	0	0	0	0	0	0	1	0	0	0	0	1	1
416A_b	416A_b_011	376	Unmanaged	Betula pendula	0	0	0	0	0	0	0	0	0	0	0	3	0	0	0	1	4	2
415C_a	415C_a_088	375	Managed	Quercus robur	0	0	0	0	0	0	0	0	0	0	0	0	0	0	1	0	1	1
442D_a	442D_a_032	374	Managed	Betula pendula	0	0	0	0	0	0	0	0	0	0	0	20	0	0	0	0	20	1
415C_a	415C_a_012	372	Managed	Betula pendula	0	0	0	0	0	0	0	0	0	0	0	1	0	0	0	0	1	1
415C_a	415C_a_150	372	Managed	Picea abies	0	0	0	0	0	0	0	0	0	0	0	1	0	0	0	0	1	1
387D_a	387D_a_120	372	Unmanaged	Betula pendula	0	0	0	0	0	0	0	0	0	0	0	0	0	1	0	0	1	1
387D_a	387D_a_172	372	Unmanaged	Betula pendula	0	0	0	0	0	0	0	0	0	0	0	0	0	0	0	0	0	0
465A_a	465A_a_059	371	Managed	Betula pendula	0	0	0	0	0	0	0	0	0	0	0	0	0	0	0	0	0	0
386C_a	386C_a_152	371	Unmanaged	Picea abies	0	0	0	0	0	0	0	0	0	0	0	0	0	0	0	0	0	0
415C_a	415C_a_095	370	Managed	Carpinus betulus	0	1	0	0	0	0	0	0	0	0	0	1	0	0	0	0	2	2
387D_a	387D_a_008	370	Unmanaged	Picea abies	0	0	0	0	0	0	0	0	0	0	0	0	0	0	0	0	0	0
465A_a	465A_a_034	370	Managed	Betula pendula	0	0	0	0	0	0	0	0	0	0	0	0	0	0	0	0	0	0
442D_a	442D_a_119	369	Managed	Quercus robur	0	0	0	0	0	0	0	0	0	0	0	0	0	0	0	0	0	0
416A_b	416A_b_067	369	Unmanaged	Betula pendula	0	0	0	0	1	0	0	0	0	0	0	9	0	0	0	0	10	2
442D_a	442D_a_049	368	Managed	Tilia cordata	0	0	0	0	0	0	0	0	0	0	0	1	0	1	0	0	2	2
415C_a	415C_a_145	368	Managed	Picea abies	0	0	0	0	0	0	0	0	0	0	0	1	0	0	0	0	1	1
387D_a	387D_a_040	368	Unmanaged	Betula pendula	0	0	0	0	0	0	0	0	0	0	0	0	0	0	0	0	0	0
416A_b	416A_b_134	367	Unmanaged	Betula pendula	0	0	0	0	0	0	0	0	0	0	0	1	0	0	0	0	1	1
387C_a	387C_a_158	366	Unmanaged	Betula pendula	0	0	0	0	0	0	0	0	0	0	0	0	0	1	0	0	1	1
387D_a	387D_a_004	365	Unmanaged	Betula pendula	0	0	0	0	0	0	0	0	0	0	0	0	0	0	0	0	0	0
415C_a	415C_a_031	364	Managed	Picea abies	0	1	0	0	0	0	0	0	0	0	0	1	0	0	0	0	2	2
416A_b	416A_b_171	364	Unmanaged	Betula pendula	0	0	0	0	0	0	0	0	0	0	0	0	0	0	0	0	0	0
414B_c	414B_c_128	363	Managed	Picea abies	0	0	0	0	0	0	0	0	0	0	0	0	0	0	0	0	0	0
387C_a	387C_a_274	363	Unmanaged	Betula pendula	0	0	0	0	0	0	0	0	0	0	2	0	0	0	0	0	2	1
387D_a	387D_a_215	363	Unmanaged	Betula pendula	0	0	0	0	1	0	0	0	0	0	0	0	0	0	0	0	1	1
465A_a	465A_a_133	361	Managed	Betula pendula	0	0	0	0	0	0	0	0	0	0	0	0	0	0	0	0	0	0
415C_a	415C_a_018	360	Managed	Betula pendula	0	0	0	0	0	0	0	0	0	0	0	0	0	0	0	0	0	0
415C_a	415C_a_023	360	Managed	Picea abies	0	0	0	0	0	0	0	0	0	0	0	0	0	0	0	0	0	0
415C_a	415C_a_081	360	Managed	Carpinus betulus	0	0	0	0	0	0	0	0	0	0	0	0	0	0	0	0	0	0
386C_a	386C_a_069	360	Unmanaged	Quercus robur	0	0	0	0	0	0	0	0	0	0	0	2	0	0	0	0	2	2
416A_b	416A_b_084	359	Unmanaged	Betula pendula	0	0	0	0	0	0	0	0	0	0	0	5	0	0	0	0	5	1
386C_a	386C_a_193	359	Unmanaged	Picea abies	0	0	0	0	0	0	0	0	0	0	0	0	0	0	0	0	0	0
414B_c	414B_c_040	358	Managed	Betula pendula	0	1	0	0	0	0	0	0	0	0	0	0	0	0	0	0	1	1
387C_a	387C_a_130	357	Unmanaged	Betula pendula	0	0	0	0	0	0	0	0	0	0	0	3	0	1	0	0	4	2
415C_a	415C_a_069	357	Managed	Betula pendula	0	0	0	0	0	0	0	0	0	0	0	0	0	0	0	0	0	0
465A_a	465A_a_192	357	Managed	Quercus robur	0	0	0	0	0	0	0	0	0	0	0	1	0	0	0	0	1	1
415C_a	415C_a_140	356	Managed	Picea abies	0	0	0	0	0	0	0	0	0	0	0	0	0	0	0	0	0	0
387D_a	387D_a_024	356	Unmanaged	Picea abies	0	0	0	0	0	0	0	0	0	0	0	0	0	0	0	0	0	0
387D_a	387D_a_213	356	Unmanaged	Picea abies	0	0	0	0	0	0	0	0	0	0	0	0	0	0	0	0	0	0
465A_a	465A_a_174	356	Managed	Quercus robur	0	0	0	0	0	0	2	0	0	0	0	0	0	0	0	0	2	1
387C_a	387C_a_219	356	Unmanaged	Betula pendula	0	0	0	0	0	0	0	0	0	0	0	0	0	0	0	0	0	0
415C_a	415C_a_087	355	Managed	Acer platanoides	0	0	0	0	0	0	0	0	0	0	0	0	0	0	0	0	0	0
415C_a	415C_a_136	354	Managed	Picea abies	0	0	0	0	0	0	0	0	0	0	0	1	0	0	0	0	1	1
387D_a	387D_a_113	354	Unmanaged	Betula pendula	0	0	0	0	0	0	0	0	0	0	0	1	0	0	0	0	2	2
387D_a	387D_a_155	354	Unmanaged	Betula pendula	0	1	0	0	0	0	0	0	0	0	0	1	0	0	0	0	2	2
465A_a	465A_a_002	354	Managed	Tilia cordata	0	0	0	0	0	0	0	0	0	0	0	1	0	0	0	0	1	1
387D_a	387D_a_222	352	Unmanaged	Picea abies	0	0	0	0	0	0	0	0	0	0	0	0	0	0	0	0	0	0
386C_a	386C_a_170	350	Unmanaged	Betula pendula	0	0	0	0	0	0	2	0	0	0	0	23	0	0	0	0	25	2
415C_a	415C_a_115	350	Managed	Picea abies	0	0	0	0	0	0	0	0	0	0	0	0	0	0	0	1	1	1
386C_a	386C_a_068	349	Unmanaged	Carpinus betulus	0	2	0	0	0	0	1	0	0	0	0	1	0	0	0	0	4	4
386C_a	386C_a_120	349	Unmanaged	Betula pendula	0	0	0	0	0	0	0	0	0	0	0	8	0	0	0	0	8	1
386C_a	386C_a_166	349	Unmanaged	Picea abies	0	0	0	0	0	0	0	0	0	0	0	0	0	0	0	0	0	0
415C_a	415C_a_050	348	Managed	Betula pendula	0	1	0	0	1	0	0	0	0	0	0	12	0	0	0	0	14	3
387D_a	387D_a_074	348	Unmanaged	Betula pendula	0	0	0	0	0	0	0	0	0	0	0	0	0	0	0	0	0	0
387D_a	387D_a_162	348	Unmanaged	Picea abies	0	0	0	0	0	0	0	0	0	0	0	0	0	0	0	0	0	0
387C_a	387C_a_128	348	Unmanaged	Betula pendula	0	0	0	0	0	0	0	0	0	0	0	0	0	0	0	0	0	0
416A_b	416A_b_061	346	Unmanaged	Betula pendula	0	0	0	0	0	0	0	0	0	0	0	5	0	1	0	1	7	3
387D_a	387D_a_147	346	Unmanaged	Picea abies	0	0	0	0	0	0	0	0	0	0	0	0	0	0	0	0	0	0
465A_a	465A_a_006	346	Managed	Quercus robur	0	0	0	0	0	0	0	0	0	0	0	0	0	0	0	0	0	0
465A_a	465A_a_095	345	Managed	Quercus robur	0	0	0	0	0	0	0	0	0	0	0	0	0	0	0	0	0	0
386C_a	386C_a_196	344	Unmanaged	Quercus robur	0	0	0	0	0	0	1	0	0	0	0	1	0	0	0	0	2	2
415C_a	415C_a_144	342	Managed	Picea abies	0	0	0	0	0	0	0	0	0	0	0	0	0	0	1	0	1	1
414B_c	414B_c_061	342	Managed	Betula pendula	0	0	0	0	0	0	0	0	0	0	0	0	0	0	0	0	0	0
386C_a	386C_a_212	342	Unmanaged	Quercus robur	0	0	0	0	0	0	1	0	0	0	0	1	0	0	0	0	2	2
387C_a	387C_a_188	341	Unmanaged	Betula pendula	0	0	0	0	0	0	0	0	0	0	0	3	0	0	0	0	3	1
386C_a	386C_a_178	340	Unmanaged	Quercus robur	0	0	0	0	0	0	0	0	0	0	0	1	0	0	0	0	1	1
415C_a	415C_a_082	340	Managed	Quercus robur	0	0	0	0	0	0	1	0	1	0	0	0	0	0	0	0	2	2
386C_a	386C_a_108	340	Unmanaged	Carpinus betulus	0	0	0	4	0	0	1	0	0	0	0	1	0	0	0	0	6	3
414B_c	414B_c_082	338	Managed	Picea abies	0	0	0	0	0	0	0	0	0	0	0	0	0	0	0	0	0	0
416A_b	416A_b_031	338	Unmanaged	Betula pendula	0	0	0	0	0	0	0	0	0	0	0	17	0	0	0	0	17	1
416A_b	416A_b_072	337	Unmanaged	Betula pendula	0	0	0	0	0	0	0	0	0	0	0	6	0	0	0	0	6	1
442D_a	442D_a_056	336	Managed	Betula pendula	0	0	0	0	0	0	1	0	0	0	0	14	0	0	0	1	16	3
386C_a	386C_a_184	335	Unmanaged	Carpinus betulus	0	1	0	0	0	0	0	0	0	0	0	1	0	0	0	0	2	2
387D_a	387D_a_168	334	Unmanaged	Picea abies	0	0	0	0	0	0	0	0	0	0	0	0	0	0	0	0	0	0
442D_a	442D_a_067	334	Managed	Quercus robur	0	0	0	0	0	0	0	0	0	0	0	1	0	0	0	0	1	1
465A_a	465A_a_163	334	Managed	Quercus robur	0	0	0	0	0	0	1	0	0	0	0	0	0	0	0	0	1	1
387C_a	387C_a_033	334	Unmanaged	Carpinus betulus	0	0	0	0	0	0	0	0	0	0	0	0	0	0	0	1	1	1
387D_a	387D_a_047	333	Unmanaged	Picea abies	0	0	0	0	0	0	0	0	0	0	0	0	0	0	0	0	0	0
386C_a	386C_a_191	333	Unmanaged	Betula pendula	0	0	0	0	0	0	0	0	0	0	0	2	0	0	0	1	3	2
387D_a	387D_a_173	332	Unmanaged	Betula pendula	0	0	0	0	0	0	0	0	0	0	0	0	0	0	0	0	0	0
387C_a	387C_a_060	332	Unmanaged	Betula pendula	0	1	0	0	0	0	0	0	0	0	0	0	0	0	0	1	2	2
387C_a	387C_a_094	332	Unmanaged	Betula pendula	0	0	0	0	0	0	0	0	0	0	0	0	0	1	0	1	2	2
387C_a	387C_a_245	331	Unmanaged	Betula pendula	0	0	0	0	0	0	0	0	0	0	0	0	0	0	0	0	0	0
386C_a	386C_a_079	331	Unmanaged	Picea abies	0	0	0	0	0	0	0	0	0	0	0	0	0	0	0	0	0	0
415C_a	415C_a_029	330	Managed	Carpinus betulus	0	0	0	0	0	0	0	0	0	0	0	0	0	0	0	0	0	0
414B_c	414B_c_027	330	Managed	Carpinus betulus	0	0	0	0	0	1	0	0	0	0	0	1	0	1	0	0	3	3
387D_a	387D_a_071	328	Unmanaged	Picea abies	0	0	2	0	0	0	0	0	0	0	0	0	0	0	0	0	0	0
416A_b	416A_b_097	327	Unmanaged	Picea abies	0	0	0	0	0	0	0	0	0	0	0	0	0	0	0	0	0	0
415C_a	415C_a_019	326	Managed	Picea abies	0	0	0	0	0	0	0	0	0	0	0	0	0	0	0	0	0	0
387D_a	387D_a_207	325	Unmanaged	Betula pendula	0	0	0	0	0	0	1	0	0	0	0	0	0	0	0	0	1	1
387D_a	387D_a_161	324	Unmanaged	Betula pendula	0	0	0	0	0	0	0	0	0	0	0	1	0	0	0	0	1	1
442D_a	442D_a_054	324	Managed	Betula pendula	0	0	0	0	0	0	0	0	0	0	0	0	0	0	0	0	0	0
414B_c	414B_c_069	322	Managed	Betula pendula	0	0	0	0	0	0	0	0	0	0	0	0	0	0	0	0	0	0
465A_a	465A_a_077	322	Managed	Tilia cordata	0	0	0	0	0	0	0	0	0	0	0	0	0	1	0	0	1	1
387D_a	387D_a_108	322	Unmanaged	Picea abies	0	0	0	0	0	0	0	0	0	0	0	0	0	0	0	0	0	0
387C_a	387C_a_019	322	Unmanaged	Betula pendula	0	0	0	0	0	0	0	0	0	0	0	0	0	0	0	0	0	0
387C_a	387C_a_214	322	Unmanaged	Betula pendula	0	0	0	0	0	0	0	0	0	0	0	0	0	1	0	0	1	1
414B_c	414B_c_080	320	Managed	Betula pendula	0	0	0	0	0	2	0	0	0	0	0	0	0	0	0	0	2	1
416A_b	416A_b_042	320	Unmanaged	Betula pendula	0	0	0	1	0	1	1	1	0	0	0	6	0	0	0	2	12	7
465A_a	465A_a_067	320	Managed	Betula pendula	0	0	0	0	0	0	0	0	0	0	0	0	0	0	0	0	0	0
415C_a	415C_a_072	319	Managed	Betula pendula	0	0	0	0	0	0	1	0	0	0	0	0	0	0	0	0	1	1
386C_a	386C_a_112	318	Unmanaged	Betula pendula	0	0	0	0	0	0	0	1	0	0	0	0	0	0	0	0	1	1
414B_c	414B_c_033	318	Managed	Carpinus betulus	0	0	0	0	0	0	0	0	0	0	0	1	0	0	0	0	1	1
414B_c	414B_c_034	318	Managed	Picea abies	0	0	0	0	0	0	0	0	0	0	0	0	0	0	0	0	0	0
414B_c	414B_c_063	318	Managed	Carpinus betulus	0	1	0	0	0	0	0	0	0	0	0	1	0	0	0	0	2	2
442D_a	442D_a_175	318	Managed	Tilia cordata	0	0	0	0	0	0	0	0	0	0	0	1	0	0	0	0	2	2
415C_a	415C_a_138	316	Managed	Betula pendula	0	0	0	1	0	0	0	0	0	0	0	1	0	0	0	0	2	2
387D_a	387D_a_114	316	Unmanaged	Betula pendula	0	0	0	0	0	0	0	0	0	0	0	0	0	0	0	0	0	0
414B_c	414B_c_058	316	Managed	Picea abies	0	0	0	0	0	0	0	0	0	0	0	0	0	0	0	0	0	0
465A_a	465A_a_131	316	Managed	Betula pendula	0	0	0	0	0	0	0	0	0	0	0	0	0	0	0	1	1	1
415C_a	415C_a_058	315	Managed	Carpinus betulus	0	0	0	0	0	0	0	0	0	0	0	4	0	0	0	0	4	1
415C_a	415C_a_091	314	Managed	Quercus robur	0	3	0	0	0	0	0	0	0	0	0	2	0	0	1	0	6	4
465A_a	465A_a_053	312	Managed	Betula pendula	0	0	0	0	0	2	0	0	0	0	0	0	0	0	0	0	2	1
386C_a	386C_a_017	312	Unmanaged	Picea abies	0	0	0	0	0	0	0	0	0	0	0	0	0	0	0	0	0	0
386C_a	386C_a_153	312	Unmanaged	Quercus robur	0	0	0	0	0	0	0	0	0	0	0	0	0	0	0	0	0	0
416A_b	416A_b_008	311	Unmanaged	Betula pendula	0	0	0	0	0	0	0	0	0	0	0	7	0	0	0	1	8	2
465A_a	465A_a_040	311	Managed	Quercus robur	0	0	0	0	0	0	0	0	0	0	0	0	0	0	0	0	0	0
465A_a	465A_a_173	310	Managed	Carpinus betulus	0	0	0	0	0	0	0	0	0	0	0	0	0	0	0	0	0	0
442D_a	442D_a_059	309	Managed	Tilia cordata	0	0	0	1	0	0	0	0	0	0	0	1	0	1	0	0	3	3
387D_a	387D_a_097	309	Unmanaged	Betula pendula	0	0	0	0	0	0	0	0	0	0	0	3	0	0	0	0	3	1
442D_a	442D_a_020	309	Managed	Tilia cordata	0	0	0	0	0	0	0	0	0	0	0	0	0	0	0	0	0	0
442D_a	442D_a_053	307	Managed	Tilia cordata	0	0	0	0	0	0	0	0	0	0	0	0	0	1	0	0	1	1
416A_b	416A_b_074	307	Unmanaged	Carpinus betulus	0	0	0	0	0	0	0	0	0	0	0	0	0	0	0	0	0	0
386C_a	386C_a_070	307	Unmanaged	Quercus robur	0	0	0	0	0	0	2	0	0	0	0	1	0	0	0	0	3	3
414B_c	414B_c_094	306	Managed	Betula pendula	0	0	0	0	0	0	0	0	0	0	0	0	0	0	0	0	0	0
387C_a	387C_a_037	306	Unmanaged	Carpinus betulus	0	0	0	1	0	0	0	0	0	0	0	1	0	0	0	0	2	2
442D_a	442D_a_079	304	Managed	Betula pendula	0	0	0	0	0	0	1	0	0	0	0	17	0	0	0	0	18	2
415C_a	415C_a_110	304	Managed	Betula pendula	0	0	0	0	0	0	0	0	0	0	0	1	0	0	0	0	1	1
415C_a	415C_a_120	304	Managed	Betula pendula	0	0	0	0	0	0	0	0	0	0	0	0	0	0	0	0	0	0
414B_c	414B_c_103	304	Managed	Betula pendula	0	0	0	0	0	0	0	0	0	0	0	0	0	0	0	0	0	0
442D_a	442D_a_098	304	Managed	Carpinus betulus	0	0	0	3	0	0	0	0	0	0	0	1	0	1	0	0	5	4
387D_a	387D_a_030	303	Unmanaged	Picea abies	0	0	0	0	0	0	0	0	0	0	0	0	0	0	0	0	0	0
414B_c	414B_c_023	303	Managed	Picea abies	0	0	0	0	0	0	0	0	0	0	0	0	0	0	0	0	0	0
386C_a	386C_a_002	303	Unmanaged	Carpinus betulus	0	0	0	0	0	0	0	0	0	0	0	1	0	0	0	0	1	1
387D_a	387D_a_076	302	Unmanaged	Picea abies	0	0	0	0	0	0	0	0	0	0	0	0	0	1	0	0	1	1
465A_a	465A_a_094	302	Managed	Betula pendula	0	0	0	0	0	0	0	0	0	0	0	0	0	0	0	0	0	0
465A_a	465A_a_148	302	Managed	Carpinus betulus	0	0	0	0	0	0	0	0	0	0	0	0	0	0	0	0	0	0
386C_a	386C_a_145	302	Unmanaged	Betula pendula	0	1	0	0	0	0	0	0	0	0	0	11	0	0	0	0	12	2
442D_a	442D_a_129	301	Managed	Quercus robur	0	0	0	0	0	0	0	0	0	0	0	0	0	0	0	0	0	0
415C_a	415C_a_033	300	Managed	Carpinus betulus	0	0	0	0	0	0	0	0	0	0	0	18	0	0	0	0	18	1
465A_a	465A_a_117	300	Managed	Picea abies	0	0	0	0	0	0	0	0	0	0	0	0	0	0	0	0	0	0
387C_a	387C_a_228	299	Unmanaged	Betula pendula	0	0	0	0	0	0	0	0	0	0	0	0	0	0	0	0	0	0
415C_a	415C_a_067	299	Managed	Picea abies	0	0	0	0	0	0	1	0	0	0	0	6	0	1	0	0	8	3
387D_a	387D_a_078	299	Unmanaged	Betula pendula	0	0	0	0	0	0	0	0	0	0	0	1	0	0	0	0	1	1
414B_c	414B_c_008	299	Managed	Carpinus betulus	0	0	0	0	0	0	0	0	0	0	0	0	0	0	0	0	0	0
465A_a	465A_a_048	299	Managed	Betula pendula	0	0	0	0	0	0	0	0	0	0	0	0	0	0	0	0	0	0
416A_b	416A_b_270	298	Unmanaged	Carpinus betulus	0	0	0	0	0	0	1	0	0	0	0	0	0	0	0	0	1	1
415C_a	415C_a_112	298	Managed	Betula pendula	0	0	1	0	0	0	0	0	0	0	0	0	0	0	1	0	1	1
387D_a	387D_a_070	298	Unmanaged	Betula pendula	0	0	0	0	0	0	0	0	0	0	0	0	0	0	0	0	0	0
414B_c	414B_c_045	298	Managed	Carpinus betulus	0	1	0	0	1	1	1	0	0	0	0	1	0	0	0	0	5	5
442D_a	442D_a_102	298	Managed	Quercus robur	0	0	0	0	0	0	1	0	0	0	0	1	0	0	0	0	2	2
387C_a	387C_a_216	298	Unmanaged	Quercus robur	0	0	0	0	0	0	0	0	0	0	0	0	0	0	0	0	0	0
387D_a	387D_a_214	296	Unmanaged	Picea abies	0	0	0	0	0	0	0	0	0	0	0	0	0	0	0	0	0	0
386C_a	386C_a_018	296	Unmanaged	Picea abies	0	0	0	0	0	0	0	0	0	0	0	0	0	0	0	0	0	0
414B_c	414B_c_038	294	Managed	Carpinus betulus	0	1	0	1	0	0	0	0	0	0	0	1	0	0	0	0	3	3
416A_b	416A_b_195	294	Unmanaged	Betula pendula	0	0	0	0	0	0	0	0	0	0	0	1	0	0	0	0	1	1
387D_a	387D_a_083	293	Unmanaged	Betula pendula	0	0	0	0	0	0	0	0	0	0	0	0	0	0	0	0	0	0
387C_a	387C_a_218	293	Unmanaged	Carpinus betulus	0	0	0	0	1	0	0	0	0	0	0	1	0	0	0	0	2	2
415C_a	415C_a_021	292	Managed	Tilia cordata	0	0	0	0	0	0	0	0	0	0	0	0	0	0	0	0	0	0
465A_a	465A_a_089	291	Managed	Quercus robur	0	0	0	0	0	0	1	0	0	0	0	0	0	0	0	0	1	1
386C_a	386C_a_171	290	Unmanaged	Quercus robur	0	0	0	0	0	0	0	0	0	0	0	1	0	0	0	0	1	1
386C_a	386C_a_122	289	Unmanaged	Carpinus betulus	0	1	0	0	0	0	0	0	0	0	0	1	0	0	0	0	2	2
415C_a	415C_a_039	288	Managed	Picea abies	0	0	0	0	0	0	1	0	0	0	0	1	0	0	0	0	2	2
415C_a	415C_a_123	288	Managed	Picea abies	0	0	0	0	0	0	0	0	0	0	0	0	0	0	0	0	0	0
387D_a	387D_a_037	288	Unmanaged	Betula pendula	0	0	0	0	0	0	0	0	0	0	0	0	0	0	0	0	0	0
414B_c	414B_c_055	288	Managed	Picea abies	0	0	0	0	0	0	0	0	0	0	0	0	0	0	0	0	0	0
442D_a	442D_a_036	288	Managed	Tilia cordata	0	0	0	0	0	0	0	0	0	0	0	0	0	0	0	0	0	0
416A_b	416A_b_151	288	Unmanaged	Betula pendula	0	0	0	0	0	0	0	0	0	0	0	0	0	0	0	0	0	0
387D_a	387D_a_107	287	Unmanaged	Betula pendula	0	0	0	0	0	0	0	0	0	0	0	0	0	0	0	0	0	0
414B_c	414B_c_093	287	Managed	Carpinus betulus	0	0	0	0	0	1	0	0	0	0	0	0	0	0	0	0	1	1
386C_a	386C_a_047	287	Unmanaged	Quercus robur	0	0	0	0	0	0	0	0	0	0	0	0	0	0	0	0	0	0
465A_a	465A_a_076	286	Managed	Tilia cordata	0	0	0	0	0	0	0	0	0	0	0	0	0	1	0	0	1	1
387D_a	387D_a_115	286	Unmanaged	Picea abies	0	0	0	0	0	0	0	0	0	0	0	0	0	0	0	0	0	0
465A_a	465A_a_115	286	Managed	Tilia cordata	0	0	0	0	0	0	0	0	0	0	0	0	0	0	0	0	0	0
387D_a	387D_a_122	284	Unmanaged	Betula pendula	0	0	0	0	0	0	0	0	0	0	0	0	0	0	0	0	0	0
442D_a	442D_a_021	284	Managed	Betula pendula	0	0	0	0	0	0	0	0	0	0	0	15	0	0	0	0	15	1
442D_a	442D_a_025	284	Managed	Carpinus betulus	0	0	0	0	0	0	0	0	0	0	0	0	0	0	0	0	0	0
442D_a	442D_a_051	284	Managed	Carpinus betulus	0	0	0	0	0	0	0	0	0	0	0	0	0	0	0	0	0	0
442D_a	442D_a_103	284	Managed	Tilia cordata	0	0	0	0	0	0	0	0	0	0	0	1	0	0	0	0	1	1
442D_a	442D_a_163	284	Managed	Quercus robur	0	0	0	0	0	0	0	0	0	0	0	1	0	0	0	0	1	1
465A_a	465A_a_022	284	Managed	Betula pendula	0	0	0	0	0	0	0	0	0	0	0	0	0	0	0	0	0	0
387C_a	387C_a_050	284	Unmanaged	Carpinus betulus	0	0	0	0	0	0	0	0	0	0	0	1	0	0	0	0	1	1
387C_a	387C_a_141	284	Unmanaged	Picea abies	0	0	0	0	0	0	0	0	0	0	0	0	0	0	0	0	0	0
415C_a	415C_a_146	282	Managed	Carpinus betulus	0	0	0	0	0	0	0	0	0	0	0	1	0	1	0	0	2	2
387D_a	387D_a_205	282	Unmanaged	Quercus robur	0	0	0	0	0	0	0	0	0	0	0	0	0	0	0	0	0	0
416A_b	416A_b_196	282	Unmanaged	Carpinus betulus	0	0	0	1	0	0	0	0	0	0	0	1	0	0	0	0	2	2
415C_a	415C_a_107	280	Managed	Betula pendula	0	0	0	0	0	0	0	0	0	0	0	8	0	0	0	0	8	1
387C_a	387C_a_092	280	Unmanaged	Betula pendula	0	0	0	0	0	0	0	0	0	0	0	1	0	0	0	0	1	1
465A_a	465A_a_044	280	Managed	Betula pendula	0	0	0	0	0	0	0	0	0	0	0	0	0	0	0	0	0	0
387C_a	387C_a_035	280	Unmanaged	Carpinus betulus	0	0	0	0	0	0	0	0	0	0	0	1	0	0	0	0	1	1
415C_a	415C_a_056	278	Managed	Picea abies	0	0	0	0	0	0	0	0	0	0	0	0	0	0	0	0	0	0
415C_a	415C_a_105	278	Managed	Carpinus betulus	0	0	0	0	0	0	0	0	0	0	0	1	0	0	0	0	1	1
414B_c	414B_c_067	278	Managed	Carpinus betulus	0	0	0	0	0	0	1	0	0	0	0	0	0	0	0	0	1	1
416A_b	416A_b_002	278	Unmanaged	Carpinus betulus	0	0	0	0	0	0	0	0	0	0	0	1	0	0	0	0	1	1
442D_a	442D_a_039	277	Managed	Carpinus betulus	0	0	0	0	0	0	0	0	0	0	0	0	0	0	0	0	0	0
414B_c	414B_c_130	276	Managed	Carpinus betulus	0	0	0	0	0	0	1	0	0	1	3	0	0	0	0	0	5	3
387C_a	387C_a_151	276	Unmanaged	Picea abies	0	0	0	0	0	0	0	0	0	0	0	0	0	0	0	0	0	0
386C_a	386C_a_127	276	Unmanaged	Betula pendula	0	0	0	0	0	0	0	0	0	0	0	8	0	0	0	0	8	1
387D_a	387D_a_211	275	Unmanaged	Picea abies	0	0	0	0	0	0	0	0	0	0	0	0	0	0	0	0	0	0
465A_a	465A_a_179	275	Managed	Carpinus betulus	0	0	0	0	0	0	0	0	0	0	0	1	0	0	0	0	1	1
386C_a	386C_a_143	274	Unmanaged	Betula pendula	0	0	0	0	0	0	0	0	0	0	0	3	0	1	0	0	4	2
414B_c	414B_c_044	274	Managed	Carpinus betulus	0	0	0	0	0	0	0	0	0	0	0	0	0	0	0	0	0	0
414B_c	414B_c_109	274	Managed	Carpinus betulus	0	0	0	0	0	0	0	0	0	0	0	0	0	0	0	0	0	0
442D_a	442D_a_165	274	Managed	Carpinus betulus	0	0	0	1	0	0	0	0	0	0	0	1	0	1	0	0	3	3
416A_b	416A_b_068	273	Unmanaged	Betula pendula	0	0	0	0	0	0	1	0	0	0	0	1	0	0	0	0	2	2
465A_a	465A_a_128	273	Managed	Betula pendula	0	0	0	0	0	2	0	0	0	0	0	0	0	0	0	1	3	2
442D_a	442D_a_157	273	Managed	Tilia cordata	0	0	0	0	0	0	0	0	0	0	0	0	0	0	0	1	1	1
415C_a	415C_a_098	273	Managed	Picea abies	0	0	0	0	0	0	0	0	0	0	0	2	0	0	0	0	2	1
442D_a	442D_a_060	273	Managed	Tilia cordata	0	0	0	0	0	0	0	0	0	0	0	0	0	0	0	0	0	0
442D_a	442D_a_138	272	Managed	Quercus robur	0	0	0	0	0	0	0	0	0	0	0	1	0	0	0	0	1	1
387D_a	387D_a_003	272	Unmanaged	Carpinus betulus	0	0	0	0	0	0	0	0	0	0	0	0	0	0	0	0	0	0
414B_c	414B_c_015	272	Managed	Carpinus betulus	0	0	0	0	0	0	1	0	0	0	0	0	0	0	0	0	1	1
465A_a	465A_a_071	272	Managed	Betula pendula	0	0	0	0	0	0	0	0	0	0	0	0	0	0	0	0	0	0
465A_a	465A_a_139	272	Managed	Picea abies	0	0	0	0	0	0	1	0	0	0	0	0	0	0	0	0	1	1
465A_a	465A_a_149	272	Managed	Carpinus betulus	0	0	0	0	0	0	0	0	0	0	0	0	0	0	0	0	0	0
387C_a	387C_a_295	271	Unmanaged	Picea abies	0	0	0	0	0	0	0	0	0	0	0	0	0	0	0	0	0	0
416A_b	416A_b_147	270	Unmanaged	Betula pendula	0	0	0	0	0	0	1	0	0	0	0	0	0	0	0	0	1	1
415C_a	415C_a_118	270	Managed	Picea abies	0	0	0	0	0	0	0	1	0	0	0	0	0	0	0	0	2	2
387D_a	387D_a_048	270	Unmanaged	Picea abies	0	0	0	0	0	0	2	0	0	0	0	0	0	0	0	0	2	2
414B_c	414B_c_029	270	Managed	Carpinus betulus	0	0	0	0	0	0	0	0	0	0	0	0	0	0	0	0	0	0
414B_c	414B_c_087	270	Managed	Carpinus betulus	0	0	0	0	0	0	1	0	0	0	0	0	0	0	0	0	1	1
442D_a	442D_a_133	270	Managed	Carpinus betulus	0	0	0	1	0	0	0	0	0	0	0	0	0	0	0	0	1	1
386C_a	386C_a_086	270	Unmanaged	Carpinus betulus	0	0	0	0	0	0	0	0	0	0	0	1	0	0	0	0	1	1
386C_a	386C_a_072	269	Unmanaged	Quercus robur	0	0	0	0	0	0	0	0	0	0	0	1	0	0	0	0	1	1
386C_a	386C_a_150	269	Unmanaged	Quercus robur	0	0	0	0	0	0	1	0	0	0	0	0	0	0	0	0	1	1
386C_a	386C_a_058	268	Unmanaged	Quercus robur	0	0	0	0	0	0	0	0	0	0	0	1	0	0	0	0	1	1
386C_a	386C_a_087	268	Unmanaged	Betula pendula	0	0	0	0	0	0	0	0	0	0	0	7	0	0	0	0	7	1
414B_c	414B_c_123	268	Managed	Carpinus betulus	0	0	0	2	0	0	0	0	0	0	0	0	0	0	0	0	3	2
415C_a	415C_a_132	268	Managed	Carpinus betulus	0	0	0	0	0	0	0	0	0	0	0	4	0	0	0	0	4	1
414B_c	414B_c_062	268	Managed	Carpinus betulus	0	0	0	0	0	0	0	0	0	0	0	0	0	0	0	0	0	0
442D_a	442D_a_064	268	Managed	Quercus robur	0	0	0	0	0	0	0	0	0	0	0	0	0	0	0	0	0	0
465A_a	465A_a_045	268	Managed	Betula pendula	0	0	0	0	0	0	0	0	0	0	0	0	0	0	0	0	0	0
387C_a	387C_a_174	268	Unmanaged	Betula pendula	0	0	0	0	0	0	0	0	0	0	0	0	0	0	0	0	0	0
387C_a	387C_a_258	268	Unmanaged	Carpinus betulus	0	0	0	3	0	0	0	0	0	0	0	1	0	0	0	0	4	2
386C_a	386C_a_100	268	Unmanaged	Betula pendula	0	1	0	0	0	0	0	0	0	0	0	10	0	0	0	0	11	2
386C_a	386C_a_082	266	Unmanaged	Carpinus betulus	0	0	0	0	0	0	0	0	0	0	0	0	0	1	0	0	1	1
442D_a	442D_a_019	266	Managed	Quercus robur	0	0	0	0	0	0	0	0	0	0	0	0	0	0	0	0	0	0
465A_a	465A_a_015	266	Managed	Carpinus betulus	0	1	0	0	0	0	0	0	0	0	0	0	0	0	0	1	2	2
465A_a	465A_a_052	266	Managed	Betula pendula	0	0	0	0	0	0	0	0	0	0	0	0	0	0	0	0	0	0
415C_a	415C_a_071	264	Managed	Carpinus betulus	0	0	0	0	0	0	0	0	0	0	0	0	0	0	0	0	0	0
442D_a	442D_a_063	264	Managed	Quercus robur	0	0	0	0	0	0	0	0	0	0	0	1	0	0	0	0	1	1
465A_a	465A_a_142	264	Managed	Carpinus betulus	0	0	0	0	0	0	0	0	0	0	0	0	0	0	0	1	1	1
415C_a	415C_a_035	262	Managed	Carpinus betulus	0	0	0	0	0	0	1	0	0	0	0	0	0	0	0	0	1	1
416A_b	416A_b_191	262	Unmanaged	Carpinus betulus	0	0	0	1	0	0	0	0	0	0	0	0	0	0	0	0	1	1
386C_a	386C_a_065	261	Unmanaged	Quercus robur	0	0	0	0	0	0	0	0	0	0	0	1	0	0	0	0	1	1
415C_a	415C_a_093	261	Managed	Carpinus betulus	0	0	0	0	0	0	0	0	0	0	0	0	0	0	0	0	0	0
465A_a	465A_a_072	261	Managed	Carpinus betulus	0	0	0	0	0	0	1	0	0	0	0	1	0	0	0	0	2	2
386C_a	386C_a_131	260	Unmanaged	Carpinus betulus	0	0	0	0	0	0	0	0	0	0	0	1	0	0	0	0	1	1
386C_a	386C_a_158	260	Unmanaged	Quercus robur	0	0	0	0	0	0	0	0	0	0	0	1	0	0	0	0	1	1
415C_a	415C_a_109	260	Managed	Carpinus betulus	0	0	0	0	0	0	0	0	0	0	0	0	0	0	0	0	0	0
387D_a	387D_a_079	260	Unmanaged	Picea abies	0	0	0	0	0	0	0	0	0	0	0	0	0	0	0	0	0	0
387D_a	387D_a_099	260	Unmanaged	Betula pendula	0	0	0	0	0	0	0	0	0	0	0	0	0	0	0	0	0	0
442D_a	442D_a_033	260	Managed	Carpinus betulus	0	0	0	0	0	0	0	0	0	0	0	0	0	0	0	0	0	0
387C_a	387C_a_183	260	Unmanaged	Betula pendula	0	0	0	0	0	0	0	0	0	0	0	0	0	0	0	0	0	0
386C_a	386C_a_199	260	Unmanaged	Quercus robur	0	0	0	0	0	0	0	0	0	0	0	1	0	0	0	0	1	1
442D_a	442D_a_003	259	Managed	Quercus robur	0	0	0	0	0	0	0	0	0	0	0	0	0	0	0	0	0	0
442D_a	442D_a_105	259	Managed	Carpinus betulus	0	0	1	0	0	0	1	0	0	0	0	0	0	0	0	0	1	1
387D_a	387D_a_031	258	Unmanaged	Carpinus betulus	0	0	0	0	0	0	0	0	0	0	0	0	0	0	0	0	0	0
465A_a	465A_a_058	258	Managed	Betula pendula	0	0	0	0	0	0	0	0	0	0	0	0	0	0	0	1	1	1
416A_b	416A_b_140	257	Unmanaged	Betula pendula	0	0	0	0	0	0	0	0	0	0	0	0	0	0	0	1	1	1
416A_b	416A_b_218	257	Unmanaged	Carpinus betulus	0	0	0	0	0	0	0	0	0	0	0	0	0	0	0	0	0	0
465A_a	465A_a_070	257	Managed	Betula pendula	0	0	0	0	0	0	0	0	0	0	0	0	0	0	0	0	0	0
465A_a	465A_a_135	257	Managed	Carpinus betulus	0	0	0	0	0	0	0	0	0	0	0	0	0	0	0	0	0	0
415C_a	415C_a_034	256	Managed	Carpinus betulus	0	0	0	0	0	0	0	0	0	0	0	1	0	0	0	0	1	1
387D_a	387D_a_016	256	Unmanaged	Carpinus betulus	0	0	0	0	0	0	0	0	0	0	0	0	0	0	0	0	0	0
414B_c	414B_c_006	256	Managed	Carpinus betulus	0	0	0	0	0	0	0	0	0	0	0	0	0	0	0	0	0	0
465A_a	465A_a_167	256	Managed	Carpinus betulus	0	0	0	0	0	0	0	0	0	0	0	0	0	0	0	0	0	0
465A_a	465A_a_171	256	Managed	Carpinus betulus	0	0	0	0	0	0	0	0	0	0	0	0	0	0	0	0	0	0
387C_a	387C_a_058	256	Unmanaged	Carpinus betulus	0	0	0	0	0	0	1	0	0	0	0	1	0	0	0	0	2	2
415C_a	415C_a_077	255	Managed	Picea abies	0	0	0	0	0	0	0	0	0	0	0	0	0	0	0	0	0	0
416A_b	416A_b_081	255	Unmanaged	Carpinus betulus	0	0	0	0	0	0	0	0	0	0	0	1	0	0	0	0	1	1
416A_b	416A_b_161	255	Unmanaged	Carpinus betulus	0	0	0	0	0	0	0	0	0	0	0	1	0	0	0	0	2	2
465A_a	465A_a_090	255	Managed	Carpinus betulus	0	0	0	0	0	0	0	0	0	0	0	0	0	0	0	0	0	0
442D_a	442D_a_048	254	Managed	Tilia cordata	0	0	0	0	0	0	0	0	0	0	0	0	0	1	0	0	1	1
387D_a	387D_a_091	254	Unmanaged	Carpinus betulus	0	0	0	0	0	0	0	0	0	0	0	0	0	0	0	0	0	0
387D_a	387D_a_110	254	Unmanaged	Picea abies	0	0	0	0	0	0	0	0	0	0	0	0	0	0	0	0	0	0
387D_a	387D_a_217	254	Unmanaged	Quercus robur	0	0	0	0	1	0	0	0	0	0	0	0	0	0	0	0	1	1
416A_b	416A_b_090	254	Unmanaged	Carpinus betulus	0	0	0	0	0	5	0	0	0	0	0	1	0	0	0	0	6	2
387C_a	387C_a_215	254	Unmanaged	Carpinus betulus	0	0	0	0	0	0	0	0	0	0	0	1	0	0	0	0	1	1
416A_b	416A_b_257	253	Unmanaged	Betula pendula	0	0	0	0	0	0	0	0	0	0	0	0	0	1	0	0	1	1
414B_c	414B_c_011	253	Managed	Carpinus betulus	0	0	0	0	0	0	0	0	0	0	0	0	0	0	0	0	0	0
387C_a	387C_a_056	253	Unmanaged	Betula pendula	0	0	0	0	0	0	0	0	0	0	0	0	0	0	0	0	0	0
442D_a	442D_a_072	252	Managed	Carpinus betulus	0	0	0	0	0	0	0	0	0	0	0	0	0	1	0	0	1	1
416A_b	416A_b_256	251	Unmanaged	Betula pendula	0	0	0	0	0	0	0	0	0	0	0	0	0	1	0	0	1	1
465A_a	465A_a_064	251	Managed	Betula pendula	0	0	0	0	0	0	0	0	0	0	0	0	0	0	0	0	0	0
387D_a	387D_a_177	250	Unmanaged	Betula pendula	0	0	0	0	0	0	0	0	0	0	0	0	0	0	0	0	0	0
387D_a	387D_a_225	250	Unmanaged	Picea abies	0	0	0	0	0	0	0	0	0	0	0	0	0	0	0	0	0	0
386C_a	386C_a_053	250	Unmanaged	Quercus robur	0	0	0	0	0	0	0	0	0	0	0	1	0	0	0	0	1	1
442D_a	442D_a_156	249	Managed	Tilia cordata	0	0	0	0	0	0	0	0	0	0	0	0	0	0	0	2	2	1
387C_a	387C_a_088	249	Unmanaged	Betula pendula	0	0	0	0	0	0	0	0	0	0	0	0	0	0	0	0	0	0
442D_a	442D_a_004	248	Managed	Quercus robur	0	0	0	0	0	0	0	0	0	0	0	0	0	0	0	0	0	0
416A_b	416A_b_214	248	Unmanaged	Carpinus betulus	0	0	0	1	0	0	0	0	0	0	0	1	0	0	0	0	2	2
465A_a	465A_a_075	248	Managed	Carpinus betulus	0	0	0	1	0	0	0	0	0	0	0	1	0	0	0	0	2	2
386C_a	386C_a_080	246	Unmanaged	Picea abies	0	0	0	0	0	0	0	0	0	0	0	0	0	0	0	0	0	0
415C_a	415C_a_015	246	Managed	Betula pendula	0	0	0	0	0	0	0	0	0	0	0	1	0	0	0	1	2	2
387C_a	387C_a_209	246	Unmanaged	Betula pendula	0	0	0	0	0	0	0	0	0	0	0	0	0	0	0	0	0	0
414B_c	414B_c_017	246	Managed	Carpinus betulus	0	0	0	0	0	0	0	0	0	0	0	0	0	0	0	0	0	0
386C_a	386C_a_211	246	Unmanaged	Carpinus betulus	0	0	0	0	0	0	0	0	0	0	0	1	0	0	0	0	1	1
386C_a	386C_a_016	245	Unmanaged	Carpinus betulus	0	0	0	1	0	0	0	0	0	0	0	1	0	0	0	0	2	2
387D_a	387D_a_026	245	Unmanaged	Picea abies	0	0	0	0	0	0	0	0	0	0	0	0	0	0	0	0	0	0
386C_a	386C_a_085	244	Unmanaged	Carpinus betulus	0	0	0	0	0	0	0	0	0	0	0	1	0	0	0	0	1	1
442D_a	442D_a_024	244	Managed	Betula pendula	0	0	2	0	3	1	0	0	0	0	0	0	0	0	0	0	4	2
465A_a	465A_a_019	244	Managed	Carpinus betulus	0	0	0	0	0	0	0	0	0	0	0	0	0	1	0	0	1	1
415C_a	415C_a_055	244	Managed	Picea abies	0	0	0	0	0	0	0	0	0	0	0	1	0	0	0	1	2	2
387D_a	387D_a_022	244	Unmanaged	Carpinus betulus	0	0	0	0	0	0	0	0	0	0	0	0	0	0	0	0	0	0
442D_a	442D_a_127	244	Managed	Carpinus betulus	0	0	0	1	0	0	0	0	0	0	0	0	0	0	0	0	1	1
416A_b	416A_b_022	244	Unmanaged	Carpinus betulus	0	0	0	0	0	0	0	0	0	0	0	0	0	0	0	1	1	1
416A_b	416A_b_105	244	Unmanaged	Carpinus betulus	0	0	0	2	0	0	0	0	0	0	0	1	0	0	0	0	3	2
416A_b	416A_b_158	244	Unmanaged	Picea abies	0	0	0	0	0	0	0	0	0	0	0	0	0	0	1	0	1	1
386C_a	386C_a_198	244	Unmanaged	Picea abies	0	0	0	0	0	0	0	0	0	0	0	0	0	0	0	0	0	0
442D_a	442D_a_037	243	Managed	Carpinus betulus	0	0	0	0	0	0	0	0	0	0	0	0	0	0	0	0	0	0
386C_a	386C_a_032	242	Unmanaged	Picea abies	0	0	1	0	0	2	0	0	0	0	0	0	0	0	3	0	5	2
415C_a	415C_a_026	242	Managed	Carpinus betulus	0	0	0	0	0	0	0	0	0	0	0	0	0	1	0	0	1	1
387D_a	387D_a_194	242	Unmanaged	Quercus robur	0	0	0	0	0	0	0	0	0	0	0	0	0	0	0	0	0	0
442D_a	442D_a_104	242	Managed	Carpinus betulus	0	0	0	0	0	0	0	0	0	0	0	1	0	0	0	0	1	1
465A_a	465A_a_154	242	Managed	Carpinus betulus	0	0	0	1	0	0	0	0	0	0	0	0	0	0	0	0	1	1
387C_a	387C_a_240	242	Unmanaged	Carpinus betulus	0	0	0	0	0	0	0	0	0	0	0	1	0	0	0	0	1	1
442D_a	442D_a_131	240	Managed	Carpinus betulus	0	0	0	1	0	0	0	0	0	0	0	1	0	0	0	0	2	2
387C_a	387C_a_099	240	Unmanaged	Carpinus betulus	0	0	0	0	0	0	0	0	0	0	0	1	0	0	0	0	1	1
386C_a	386C_a_200	239	Unmanaged	Quercus robur	0	0	0	0	0	0	0	0	0	0	0	1	0	0	0	0	1	1
465A_a	465A_a_031	239	Managed	Carpinus betulus	0	0	0	0	0	0	0	0	0	0	0	0	0	0	0	0	0	0
465A_a	465A_a_027	238	Managed	Betula pendula	0	0	0	0	0	1	0	0	0	0	0	0	0	0	0	0	1	1
415C_a	415C_a_135	238	Managed	Quercus robur	0	0	0	0	0	0	0	0	0	0	0	17	0	0	0	1	18	2
442D_a	442D_a_159	238	Managed	Carpinus betulus	0	0	0	0	0	0	0	0	0	0	0	0	0	2	0	0	2	2
465A_a	465A_a_060	238	Managed	Carpinus betulus	0	0	0	0	0	1	0	0	0	0	0	0	0	0	0	0	1	1
465A_a	465A_a_107	238	Managed	Picea abies	0	0	0	0	0	0	0	0	0	0	0	0	0	0	0	0	0	0
465A_a	465A_a_157	238	Managed	Carpinus betulus	0	0	0	0	0	0	0	0	0	0	0	0	0	0	0	0	0	0
465A_a	465A_a_193	238	Managed	Betula pendula	0	1	0	0	0	0	0	0	0	0	0	1	0	0	0	0	2	2
387C_a	387C_a_012	238	Unmanaged	Carpinus betulus	0	0	0	0	1	0	0	0	0	0	0	1	0	0	0	0	2	2
416A_b	416A_b_157	237	Unmanaged	Carpinus betulus	0	0	0	2	0	0	1	0	0	0	0	1	0	0	0	0	4	3
386C_a	386C_a_015	237	Unmanaged	Quercus robur	0	0	0	0	0	0	0	0	0	0	0	1	0	0	0	0	1	1
415C_a	415C_a_131	236	Managed	Carpinus betulus	0	0	0	0	0	0	0	0	0	0	0	0	0	0	0	0	0	0
387D_a	387D_a_077	236	Unmanaged	Picea abies	0	0	0	0	0	0	0	0	0	0	0	0	0	0	0	0	0	0
414B_c	414B_c_122	236	Managed	Carpinus betulus	0	0	0	1	0	0	0	0	0	0	0	0	0	0	0	0	1	1
442D_a	442D_a_022	236	Managed	Populus tremula	1	0	0	0	0	5	0	0	0	1	0	0	0	0	0	0	7	3
442D_a	442D_a_146	236	Managed	Carpinus betulus	0	0	0	0	0	1	0	0	0	0	0	1	0	0	0	0	2	2
465A_a	465A_a_001	236	Managed	Carpinus betulus	0	0	0	0	0	0	0	0	0	0	0	0	0	0	0	0	0	0
386C_a	386C_a_073	235	Unmanaged	Picea abies	0	0	0	0	0	0	0	0	0	0	0	0	0	0	1	0	1	1
387C_a	387C_a_063	235	Unmanaged	Betula pendula	0	0	0	0	0	0	0	0	0	0	0	0	0	0	0	0	1	1
442D_a	442D_a_134	235	Managed	Quercus robur	0	0	0	0	0	0	0	0	0	0	0	0	0	0	0	0	0	0
386C_a	386C_a_039	235	Unmanaged	Carpinus betulus	0	0	0	0	0	0	0	0	0	0	0	1	0	0	0	0	1	1
386C_a	386C_a_097	235	Unmanaged	Quercus robur	0	0	0	0	0	0	0	0	0	0	0	1	0	0	0	0	1	1
386C_a	386C_a_140	235	Unmanaged	Carpinus betulus	0	0	0	0	0	0	0	0	0	0	0	1	0	1	0	0	2	2
415C_a	415C_a_005	234	Managed	Carpinus betulus	0	0	0	0	0	0	0	0	0	0	0	3	0	0	0	0	3	1
415C_a	415C_a_016	234	Managed	Carpinus betulus	0	0	0	0	0	0	0	0	0	0	0	3	0	0	0	0	3	1
387D_a	387D_a_135	234	Unmanaged	Carpinus betulus	0	0	0	0	0	0	0	0	0	0	0	0	0	0	0	0	0	0
414B_c	414B_c_066	234	Managed	Picea abies	0	0	0	0	0	0	0	0	0	0	0	0	0	0	0	0	0	0
414B_c	414B_c_079	234	Managed	Carpinus betulus	0	0	0	0	0	0	0	0	0	0	0	0	0	0	0	0	0	0
416A_b	416A_b_173	234	Unmanaged	Carpinus betulus	0	0	0	0	0	0	1	0	0	0	0	0	0	0	0	0	1	1
386C_a	386C_a_071	233	Unmanaged	Carpinus betulus	0	0	0	0	0	0	0	0	0	0	0	1	0	0	0	0	1	1
386C_a	386C_a_146	233	Unmanaged	Quercus robur	0	0	0	0	0	0	0	0	0	0	0	1	0	0	0	0	1	1
386C_a	386C_a_033	233	Unmanaged	Picea abies	0	0	0	0	0	0	0	0	0	0	0	0	0	0	1	0	1	1
415C_a	415C_a_046	233	Managed	Carpinus betulus	0	0	0	0	0	0	1	0	0	0	0	0	0	0	0	0	1	1
416A_b	416A_b_185	233	Unmanaged	Betula pendula	0	0	0	0	0	0	0	0	0	0	0	4	0	0	0	1	5	2
386C_a	386C_a_173	233	Unmanaged	Picea abies	0	0	0	0	0	0	0	0	0	0	0	0	0	0	0	0	0	0
415C_a	415C_a_051	232	Managed	Carpinus betulus	0	0	0	0	0	0	0	0	0	0	0	1	0	0	0	0	1	1
387D_a	387D_a_094	232	Unmanaged	Carpinus betulus	0	0	0	0	0	0	0	0	0	0	0	1	0	0	0	0	1	1
414B_c	414B_c_030	232	Managed	Carpinus betulus	0	0	0	1	0	0	0	0	0	0	0	0	0	0	0	0	1	1
465A_a	465A_a_011	232	Managed	Carpinus betulus	0	0	0	0	0	0	0	0	0	0	0	0	0	0	0	0	0	0
414B_c	414B_c_104	231	Managed	Carpinus betulus	0	0	0	0	0	0	0	0	0	0	0	0	0	0	0	0	0	0
465A_a	465A_a_065	231	Managed	Carpinus betulus	0	0	0	0	0	0	0	0	0	0	0	0	0	0	0	0	0	0
415C_a	415C_a_025	230	Managed	Carpinus betulus	0	0	0	0	0	0	0	0	0	0	0	0	0	1	0	0	1	1
415C_a	415C_a_139	230	Managed	Picea abies	0	0	0	0	0	0	0	0	0	0	0	0	0	0	0	0	0	0
387D_a	387D_a_044	230	Unmanaged	Carpinus betulus	0	0	0	0	0	0	1	0	0	0	0	0	0	0	0	0	1	1
414B_c	414B_c_050	230	Managed	Carpinus betulus	0	0	0	1	0	0	0	0	0	0	0	0	0	0	0	0	1	1
414B_c	414B_c_096	230	Managed	Carpinus betulus	0	0	0	0	0	0	0	1	0	0	0	0	0	0	0	0	1	1
465A_a	465A_a_007	230	Managed	Carpinus betulus	0	0	0	0	0	0	0	0	0	0	0	0	0	0	0	0	0	0
386C_a	386C_a_031	229	Unmanaged	Picea abies	0	0	0	0	0	0	0	0	0	0	0	0	0	0	0	0	0	0
414B_c	414B_c_013	229	Managed	Carpinus betulus	0	0	0	0	0	0	0	0	0	0	0	0	0	0	0	0	0	0
465A_a	465A_a_035	229	Managed	Carpinus betulus	0	0	0	0	0	0	0	0	0	0	0	0	0	0	0	0	0	0
387C_a	387C_a_093	228	Unmanaged	Betula pendula	0	0	0	0	0	0	0	0	0	0	0	0	0	1	0	0	1	1
415C_a	415C_a_009	228	Managed	Quercus robur	0	1	0	0	0	0	0	0	0	0	0	0	0	0	0	0	1	1
415C_a	415C_a_096	228	Managed	Carpinus betulus	0	1	0	0	0	0	1	0	0	0	0	1	0	0	0	0	3	3
387D_a	387D_a_063	228	Unmanaged	Betula pendula	0	0	0	0	0	0	0	0	0	0	0	0	0	0	0	0	0	0
387D_a	387D_a_068	228	Unmanaged	Carpinus betulus	0	0	0	0	0	0	0	0	0	0	0	0	0	0	0	0	0	0
414B_c	414B_c_100	228	Managed	Carpinus betulus	0	0	0	0	0	0	0	0	0	0	0	1	0	0	0	0	1	1
416A_b	416A_b_204	228	Unmanaged	Carpinus betulus	0	0	0	1	0	0	0	0	0	0	0	1	0	0	0	0	2	2
416A_b	416A_b_053	227	Unmanaged	Betula pendula	0	0	0	0	0	0	0	0	0	0	0	0	0	0	0	0	0	0
387C_a	387C_a_267	227	Unmanaged	Carpinus betulus	0	1	0	0	0	0	0	0	0	0	0	1	0	1	0	0	3	3
442D_a	442D_a_014	227	Managed	Carpinus betulus	0	0	0	0	0	0	0	0	0	0	0	0	0	0	0	0	0	0
415C_a	415C_a_101	226	Managed	Carpinus betulus	0	0	0	0	0	0	1	0	0	0	0	1	0	0	0	0	2	2
415C_a	415C_a_125	226	Managed	Carpinus betulus	0	0	0	0	0	0	0	0	0	0	0	1	0	0	0	0	1	1
387D_a	387D_a_019	226	Unmanaged	Picea abies	0	0	0	0	0	0	0	0	0	0	0	0	0	0	0	0	0	0
387D_a	387D_a_082	226	Unmanaged	Picea abies	0	0	0	0	0	0	0	0	0	0	0	0	0	0	1	0	1	1
387D_a	387D_a_092	226	Unmanaged	Betula pendula	0	0	0	0	0	0	0	0	0	0	0	0	0	0	0	0	0	0
387D_a	387D_a_178	226	Unmanaged	Betula pendula	0	0	0	0	0	0	0	0	0	0	0	0	0	0	0	0	0	0
414B_c	414B_c_057	226	Managed	Picea abies	0	0	0	0	0	0	0	0	0	0	0	0	0	0	0	0	0	0
416A_b	416A_b_251	226	Unmanaged	Quercus robur	0	0	0	0	0	0	0	0	0	0	0	0	0	0	0	0	0	0
465A_a	465A_a_151	226	Managed	Carpinus betulus	0	0	0	0	0	0	0	0	0	0	0	0	0	0	0	0	0	0
414B_c	414B_c_070	225	Managed	Picea abies	0	0	0	0	0	0	0	0	0	0	0	0	0	0	0	0	0	0
414B_c	414B_c_105	225	Managed	Carpinus betulus	0	0	0	0	0	0	0	0	0	0	0	0	0	0	0	0	0	0
442D_a	442D_a_124	225	Managed	Carpinus betulus	0	0	0	0	0	0	0	0	0	0	0	1	0	0	0	0	1	1
386C_a	386C_a_092	225	Unmanaged	Carpinus betulus	0	0	0	0	0	0	0	0	0	0	0	1	0	0	0	0	1	1
387D_a	387D_a_017	224	Unmanaged	Picea abies	0	0	0	0	0	0	0	0	0	0	0	0	0	0	0	0	0	0
414B_c	414B_c_025	224	Managed	Quercus robur	0	0	0	0	0	0	0	0	0	0	0	0	0	0	0	0	0	0
387C_a	387C_a_055	224	Unmanaged	Carpinus betulus	0	0	0	0	0	0	0	0	0	0	0	1	0	0	0	0	1	1
386C_a	386C_a_175	224	Unmanaged	Quercus robur	0	0	0	0	0	0	0	0	0	0	0	1	0	0	0	0	1	1
416A_b	416A_b_233	223	Unmanaged	Carpinus betulus	0	0	0	0	0	0	0	0	0	0	0	0	0	0	0	1	1	1
387C_a	387C_a_131	223	Unmanaged	Quercus robur	0	0	0	0	0	0	1	0	0	0	0	1	0	0	0	0	2	2
387C_a	387C_a_199	223	Unmanaged	Quercus robur	0	0	0	0	0	0	0	0	0	0	0	0	0	0	0	0	0	0
386C_a	386C_a_024	223	Unmanaged	Quercus robur	0	0	0	0	0	0	0	0	0	0	0	1	0	0	0	0	1	1
386C_a	386C_a_035	223	Unmanaged	Carpinus betulus	0	0	0	0	0	0	0	0	0	0	0	1	0	0	0	0	1	1
387C_a	387C_a_108	222	Unmanaged	Carpinus betulus	0	0	0	0	0	0	0	0	0	0	0	1	0	0	0	0	1	1
387D_a	387D_a_049	222	Unmanaged	Carpinus betulus	0	0	0	0	0	0	0	0	0	0	0	0	0	0	0	0	0	0
442D_a	442D_a_081	222	Managed	Carpinus betulus	0	0	0	0	0	1	0	0	0	0	0	0	0	0	0	0	1	1
415C_a	415C_a_079	221	Managed	Carpinus betulus	0	0	0	0	0	0	0	0	0	0	0	0	0	0	0	0	0	0
386C_a	386C_a_061	221	Unmanaged	Carpinus betulus	0	0	0	0	0	0	0	0	0	0	0	1	0	0	0	0	1	1
387D_a	387D_a_119	220	Unmanaged	Betula pendula	0	0	0	0	0	1	0	0	0	0	0	0	0	0	0	0	1	1
387C_a	387C_a_005	220	Unmanaged	Carpinus betulus	0	0	0	2	0	0	0	0	0	0	0	1	0	1	0	0	4	3
415C_a	415C_a_133	220	Managed	Carpinus betulus	0	0	0	0	0	0	0	0	0	0	0	0	0	0	0	0	0	0
387D_a	387D_a_106	220	Unmanaged	Quercus robur	0	0	0	0	0	0	0	0	0	0	0	0	0	0	0	0	0	0
387D_a	387D_a_180	220	Unmanaged	Carpinus betulus	0	0	0	0	0	0	0	0	0	0	0	0	0	0	0	0	0	0
414B_c	414B_c_126	220	Managed	Carpinus betulus	0	0	0	0	0	0	0	0	0	0	0	0	0	0	0	0	1	1
416A_b	416A_b_254	220	Unmanaged	Carpinus betulus	0	0	0	0	0	0	0	0	0	0	0	1	0	0	0	0	1	1
465A_a	465A_a_062	219	Managed	Betula pendula	0	0	0	0	0	0	0	0	0	0	0	0	0	0	0	0	0	0
465A_a	465A_a_177	219	Managed	Carpinus betulus	0	0	0	0	0	0	0	0	0	0	0	0	0	0	0	0	0	0
442D_a	442D_a_043	218	Managed	Tilia cordata	0	0	0	0	0	0	0	0	0	0	0	0	0	0	0	0	1	1
387D_a	387D_a_138	218	Unmanaged	Carpinus betulus	0	0	0	0	0	0	0	0	0	0	0	0	0	0	0	0	0	0
387C_a	387C_a_160	218	Unmanaged	Betula pendula	0	0	0	0	0	0	0	0	0	0	0	0	0	0	0	0	0	0
386C_a	386C_a_128	217	Unmanaged	Betula pendula	0	0	0	0	0	0	0	0	0	0	0	7	0	0	0	0	7	1
386C_a	386C_a_067	217	Unmanaged	Picea abies	0	0	0	0	0	0	0	0	0	0	0	0	0	0	0	0	0	0
387D_a	387D_a_208	217	Unmanaged	Picea abies	0	0	0	0	0	0	0	0	0	0	0	0	0	0	0	0	0	0
387C_a	387C_a_239	217	Unmanaged	Carpinus betulus	0	0	0	0	0	0	0	0	0	0	0	1	0	1	0	0	2	2
386C_a	386C_a_089	217	Unmanaged	Quercus robur	0	0	0	0	0	0	0	0	0	0	0	0	0	0	0	0	0	0
442D_a	442D_a_122	216	Managed	Carpinus betulus	0	0	0	1	0	0	0	0	0	0	0	0	0	1	0	1	3	3
387C_a	387C_a_120	216	Unmanaged	Betula pendula	0	0	0	0	0	0	0	0	0	1	0	0	0	0	0	0	1	1
465A_a	465A_a_037	216	Managed	Carpinus betulus	0	0	0	0	0	0	0	0	0	0	0	0	0	0	0	0	0	0
387C_a	387C_a_261	216	Unmanaged	Carpinus betulus	0	0	0	0	0	0	0	0	0	0	0	1	0	0	0	0	1	1
416A_b	416A_b_021	215	Unmanaged	Carpinus betulus	0	0	0	0	0	0	0	0	0	0	0	1	0	0	0	0	1	1
416A_b	416A_b_124	215	Unmanaged	Carpinus betulus	0	0	0	0	0	0	0	0	0	0	0	1	0	0	0	0	1	1
416A_b	416A_b_224	215	Unmanaged	Carpinus betulus	0	0	0	0	0	0	0	0	0	0	0	0	0	0	0	0	0	0
386C_a	386C_a_103	214	Unmanaged	Carpinus betulus	0	0	0	0	0	0	0	0	0	0	0	1	0	1	0	0	2	2
465A_a	465A_a_081	214	Managed	Carpinus betulus	0	1	0	0	0	1	1	0	0	0	0	1	0	1	0	0	5	5
387D_a	387D_a_111	214	Unmanaged	Carpinus betulus	0	0	0	0	0	0	0	0	0	0	0	0	0	0	0	0	0	0
414B_c	414B_c_089	214	Managed	Carpinus betulus	0	0	0	0	0	0	0	0	0	0	0	1	0	0	0	0	1	1
414B_c	414B_c_113	214	Managed	Carpinus betulus	0	0	0	0	0	0	0	0	0	0	0	0	0	0	0	0	0	0
465A_a	465A_a_113	214	Managed	Quercus robur	0	0	0	0	0	0	0	0	0	0	0	0	0	0	0	0	0	0
387C_a	387C_a_260	214	Unmanaged	Carpinus betulus	0	0	0	0	0	0	0	0	0	0	0	1	0	0	0	0	1	1
387C_a	387C_a_232	213	Unmanaged	Quercus robur	0	0	0	0	0	0	0	0	0	0	0	0	0	0	0	0	0	0
414B_c	414B_c_049	213	Managed	Picea abies	0	1	0	0	0	0	0	0	0	0	0	0	0	0	0	0	1	1
442D_a	442D_a_058	213	Managed	Carpinus betulus	0	0	0	0	0	0	0	0	0	0	0	0	0	0	0	0	0	0
465A_a	465A_a_098	213	Managed	Carpinus betulus	0	0	0	0	0	0	0	0	0	0	0	0	0	0	0	0	0	0
387C_a	387C_a_096	213	Unmanaged	Quercus robur	0	0	0	0	0	0	0	0	0	0	0	1	0	0	0	0	1	1
386C_a	386C_a_154	212	Unmanaged	Carpinus betulus	0	0	0	0	0	0	0	0	0	0	0	1	0	0	0	0	1	1
465A_a	465A_a_106	212	Managed	Betula pendula	0	0	0	0	0	0	0	0	0	0	0	0	0	0	0	0	0	0
415C_a	415C_a_024	212	Managed	Picea abies	0	0	0	0	0	0	0	0	0	0	0	0	0	0	0	0	0	0
387D_a	387D_a_184	212	Unmanaged	Quercus robur	0	0	0	0	0	0	0	0	0	0	0	0	0	0	0	0	0	0
387D_a	387D_a_201	212	Unmanaged	Carpinus betulus	0	0	0	0	0	0	0	0	0	0	0	1	0	0	0	0	1	1
442D_a	442D_a_050	212	Managed	Carpinus betulus	0	0	0	0	0	0	0	0	0	0	0	0	0	0	0	0	0	0
465A_a	465A_a_153	212	Managed	Carpinus betulus	0	0	0	0	0	0	0	0	0	0	0	0	0	0	0	0	0	0
387C_a	387C_a_136	212	Unmanaged	Quercus robur	0	0	0	0	0	0	0	0	0	0	0	0	0	0	0	0	0	0
387C_a	387C_a_211	212	Unmanaged	Carpinus betulus	0	0	0	0	0	0	0	0	0	0	0	1	0	0	0	1	2	2
442D_a	442D_a_034	211	Managed	Carpinus betulus	0	0	0	0	0	0	0	0	0	0	0	0	0	1	0	0	1	1
415C_a	415C_a_113	211	Managed	Carpinus betulus	0	0	0	0	0	0	0	0	0	0	0	0	0	1	0	0	2	2
387D_a	387D_a_087	211	Unmanaged	Betula pendula	0	0	0	0	0	0	0	0	0	0	0	0	0	0	0	0	0	0
415C_a	415C_a_062	210	Managed	Carpinus betulus	0	0	0	0	0	0	0	0	0	0	0	1	0	0	0	0	1	1
414B_c	414B_c_101	210	Managed	Carpinus betulus	0	0	0	0	0	0	0	0	0	0	0	1	0	0	0	0	1	1
465A_a	465A_a_073	210	Managed	Carpinus betulus	0	0	0	0	0	0	0	0	0	0	0	0	0	0	0	0	1	1
387C_a	387C_a_288	210	Unmanaged	Carpinus betulus	0	0	0	0	0	0	0	0	0	0	0	1	0	0	0	0	1	1
386C_a	386C_a_042	210	Unmanaged	Quercus robur	0	0	0	0	0	0	0	0	0	0	0	0	0	0	0	0	0	0
415C_a	415C_a_183	209	Managed	Carpinus betulus	0	0	0	0	0	0	0	0	0	0	0	1	0	0	0	0	1	1
387D_a	387D_a_118	209	Unmanaged	Carpinus betulus	0	0	0	0	0	0	0	0	0	0	0	0	0	0	0	0	0	0
414B_c	414B_c_111	209	Managed	Carpinus betulus	0	0	0	0	0	0	0	0	0	0	0	0	0	0	0	0	0	0
416A_b	416A_b_114	209	Unmanaged	Carpinus betulus	0	0	0	0	0	0	0	0	0	0	0	0	0	0	0	0	0	0
416A_b	416A_b_181	209	Unmanaged	Carpinus betulus	0	0	0	0	0	0	0	0	0	0	0	1	0	0	0	0	1	1
416A_b	416A_b_216	209	Unmanaged	Carpinus betulus	0	0	0	0	0	0	0	0	0	0	0	0	0	0	0	0	0	0
387C_a	387C_a_045	209	Unmanaged	Betula pendula	0	0	0	0	0	0	0	0	0	0	0	1	0	0	0	1	2	2
386C_a	386C_a_011	208	Unmanaged	Betula pendula	0	0	0	0	0	0	0	0	0	0	0	4	0	0	0	0	4	2
465A_a	465A_a_190	208	Managed	Tilia cordata	0	0	0	0	0	0	0	0	0	0	0	1	0	0	0	0	1	1
415C_a	415C_a_094	208	Managed	Carpinus betulus	0	0	0	0	0	0	0	0	1	0	0	7	0	0	0	0	8	2
387D_a	387D_a_041	208	Unmanaged	Carpinus betulus	0	0	0	0	0	0	0	0	0	0	0	0	0	0	0	0	0	0
416A_b	416A_b_202	208	Unmanaged	Betula pendula	0	0	0	0	0	0	0	0	0	0	0	0	0	0	0	0	0	0
416A_b	416A_b_244	208	Unmanaged	Carpinus betulus	0	0	0	0	0	0	0	0	0	0	0	0	0	0	0	0	0	0
387C_a	387C_a_170	208	Unmanaged	Picea abies	0	0	0	0	0	0	0	0	0	0	0	0	0	0	0	0	0	0
387C_a	387C_a_248	208	Unmanaged	Quercus robur	0	0	0	0	0	0	0	0	0	0	0	1	0	0	0	0	1	1
465A_a	465A_a_080	207	Managed	Carpinus betulus	0	0	0	0	0	0	0	0	0	0	0	0	0	1	0	0	1	1
442D_a	442D_a_035	207	Managed	Carpinus betulus	0	0	0	0	0	0	0	0	0	0	0	0	0	1	0	0	1	1
416A_b	416A_b_188	207	Unmanaged	Carpinus betulus	0	0	0	0	0	0	0	0	0	0	0	0	0	0	0	0	0	0
416A_b	416A_b_226	207	Unmanaged	Quercus robur	0	0	0	0	0	0	0	0	0	0	0	0	0	0	0	0	0	0
465A_a	465A_a_018	206	Managed	Carpinus betulus	0	0	0	0	0	0	1	0	0	0	0	0	0	1	0	0	2	2
415C_a	415C_a_111	206	Managed	Carpinus betulus	0	0	0	0	0	0	0	0	0	0	0	4	0	0	0	0	4	1
415C_a	415C_a_119	206	Managed	Carpinus betulus	0	0	0	0	0	0	0	0	0	0	0	0	0	0	0	0	0	0
414B_c	414B_c_016	206	Managed	Picea abies	0	0	0	0	0	0	0	0	0	0	0	0	0	0	0	0	0	0
442D_a	442D_a_006	206	Managed	Quercus robur	0	0	0	0	0	0	0	0	0	0	0	0	0	0	0	0	0	0
465A_a	465A_a_063	206	Managed	Carpinus betulus	0	0	0	0	0	0	0	0	0	0	0	0	0	0	0	0	0	0
465A_a	465A_a_093	206	Managed	Carpinus betulus	0	0	0	0	0	0	0	0	0	0	0	0	0	0	0	0	0	0
416A_b	416A_b_024	205	Unmanaged	Carpinus betulus	0	0	0	0	0	0	0	0	0	0	0	0	0	0	0	0	0	0
387C_a	387C_a_268	204	Unmanaged	Carpinus betulus	0	0	0	0	0	0	0	0	0	0	0	1	0	1	0	0	2	2
415C_a	415C_a_134	204	Managed	Carpinus betulus	0	0	0	0	0	0	0	0	0	0	0	0	0	0	0	0	0	0
387D_a	387D_a_129	204	Unmanaged	Carpinus betulus	0	0	0	0	0	0	0	0	0	0	0	0	0	0	0	0	0	0
414B_c	414B_c_010	204	Managed	Carpinus betulus	0	0	0	0	0	0	0	0	0	0	0	0	0	0	0	0	0	0
416A_b	416A_b_079	204	Unmanaged	Carpinus betulus	0	0	0	0	0	0	0	0	0	0	0	0	0	0	0	0	0	0
465A_a	465A_a_078	204	Managed	Carpinus betulus	0	0	0	0	0	0	0	0	0	0	0	1	0	0	0	0	1	1
387C_a	387C_a_229	204	Unmanaged	Carpinus betulus	0	0	0	0	0	0	0	0	0	0	0	1	0	0	0	0	1	1
386C_a	386C_a_177	203	Unmanaged	Picea abies	0	0	0	0	0	0	0	0	0	0	0	0	0	0	0	0	0	0
442D_a	442D_a_147	203	Managed	Carpinus betulus	0	0	0	0	0	0	0	0	0	0	0	1	0	0	0	0	1	1
415C_a	415C_a_117	202	Managed	Carpinus betulus	0	0	0	0	0	0	0	0	0	0	0	0	0	0	0	0	0	0
414B_c	414B_c_071	202	Managed	Picea abies	0	0	0	0	0	0	0	0	0	0	0	0	0	0	0	0	0	0
416A_b	416A_b_009	202	Unmanaged	Carpinus betulus	0	0	0	0	0	0	0	0	0	0	0	0	0	0	0	0	0	0
416A_b	416A_b_242	202	Unmanaged	Picea abies	0	0	0	0	0	0	0	0	0	0	0	0	0	0	0	0	0	0
465A_a	465A_a_010	202	Managed	Carpinus betulus	0	0	0	0	0	0	0	0	0	0	0	0	0	0	0	0	0	0
387C_a	387C_a_226	202	Unmanaged	Carpinus betulus	0	0	0	0	0	0	0	0	0	0	0	1	0	0	0	0	1	1
386C_a	386C_a_013	202	Unmanaged	Quercus robur	0	0	0	0	0	0	0	1	0	0	0	1	0	0	0	0	2	2
386C_a	386C_a_195	201	Unmanaged	Carpinus betulus	0	0	0	0	0	0	0	0	0	0	0	1	0	0	0	0	1	1
415C_a	415C_a_148	201	Managed	Carpinus betulus	0	0	0	0	0	0	0	0	0	0	0	0	0	0	0	0	0	0
414B_c	414B_c_090	201	Managed	Carpinus betulus	0	0	0	0	0	0	0	0	0	0	0	0	0	0	0	0	0	0
414B_c	414B_c_098	200	Managed	Carpinus betulus	0	0	0	0	0	0	0	0	0	0	0	0	0	0	0	0	0	0
414B_c	414B_c_125	200	Managed	Carpinus betulus	0	0	0	0	0	0	0	0	0	0	0	0	0	0	0	0	0	0
416A_b	416A_b_003	200	Unmanaged	Betula pendula	0	0	0	0	0	2	0	0	0	0	0	0	0	0	0	0	2	2
416A_b	416A_b_032	200	Unmanaged	Carpinus betulus	0	0	0	0	0	0	0	0	0	0	0	0	0	0	0	0	0	0
416A_b	416A_b_160	200	Unmanaged	Carpinus betulus	0	0	0	1	0	0	0	0	0	0	0	0	0	0	0	0	1	1
416A_b	416A_b_273	200	Unmanaged	Carpinus betulus	0	0	0	0	0	0	0	0	0	0	0	0	0	0	0	0	0	0
465A_a	465A_a_143	200	Managed	Quercus robur	0	0	0	0	0	0	0	0	0	0	0	1	0	0	0	0	1	1
387C_a	387C_a_015	200	Unmanaged	Quercus robur	0	0	0	0	0	0	0	0	0	0	0	1	0	0	0	0	1	1
